# Supplementary material for: Identification of mitophagy-related key genes and their correlation with immune cell infiltration in acute myocardial infarction via bioinformatics analysis
Source: Front Cardiovasc Med. 2025 Jan 13;11:1501608. doi: 10.3389/fcvm.2024.1501608 (PMC11770045; doi:10.3389/fcvm.2024.1501608)
Supplement: Supplementary file 2 [file Datasheet1.zip]

Archive with 3 entries (3 files):
- supplementary material/DEGs.csv
- supplementary material/Expression matrix-merged.csv
- supplementary material/MRGs.xlsx
