# Supplementary material for: Identification of mitophagy-related key genes and their correlation with immune cell infiltration in acute myocardial infarction via bioinformatics analysis
Source: Front Cardiovasc Med. 2025 Jan 13;11:1501608. doi: 10.3389/fcvm.2024.1501608 (PMC11770045; doi:10.3389/fcvm.2024.1501608)
Supplement: Supplementary file 2 [file Datasheet1.zip › supplementary material/DEGs.csv]

	logFC	padj
OLIG2	-1.50204286187043	1.52346747196658e-05
FOS	0.379662522547738	0.000108327465113831
PER1	0.793152545614071	0.000116321865836831
LIPA	-0.316415116223416	0.000118002594366069
CEBPE	-0.427910769352844	0.000279903658211036
MYB	-0.398653647862165	0.000304782535707782
OLIG1	-0.428268854746223	0.000606351127378729
SUSD1	-0.186240741897832	0.000693574641652624
THBS4	-0.880590305090707	0.000708640556390283
ZBTB46	0.347757116535949	0.000751379887389261
TP53INP2	0.388464097972139	0.000762293596520773
REEP1	0.352241875124496	0.00102919446412773
MS4A3	-0.558186611047175	0.00127559371615875
CLINT1	-0.219354999450401	0.00128856529904406
EPM2A	0.33853906911912	0.00164609466035373
G0S2	0.562210049462005	0.00166591916073337
UBB	-0.184303000744062	0.00176988643108915
HLA-DOB	0.321790072605864	0.00198257639127856
IL18RAP	0.316851516099222	0.00229970300519317
PRSS33	-0.73383285547061	0.00260639715565387
SCRG1	0.506379580622653	0.00265556402337577
TOM1	0.296455269890872	0.00267752169632259
IQCH	0.304254290269771	0.0030027324361653
SMPD3	-0.373303757265246	0.00314966761275555
LEFTY2	0.28384304481829	0.00317583515732165
PRKDC	0.319636278255395	0.00318677062015645
FRRS1	-0.650125748198132	0.00354133956137053
DNASE1L2	0.522025982480346	0.00359324057531185
CTSC	-0.151906032750674	0.00378603428567265
EXTL3	0.278927234071486	0.0038117929707476
CA2	-0.325910182797687	0.00417173367062648
TFF3	-0.494881867200784	0.00433833051255231
PHC2	0.323238500656278	0.00449754593292982
ITGA4	-0.246798221194275	0.00456234758490362
UBA52	-0.184382963803404	0.00457674362327957
GPX3	0.449479214074432	0.00465604678244021
NTSR1	-0.757048351211685	0.00477010865768157
DUSP2	0.400920267260461	0.00496880924227024
AGPS	-0.208645911667323	0.00516788084893657
FAM124B	-0.329375863634099	0.00525739986991892
CCNA1	-0.911318600759798	0.00541162149052085
CD48	-0.169327573126777	0.00558692394424131
PLK3	0.248374365393109	0.00604763183144987
KCNG1	0.238473607770701	0.00636218760469109
CDH2	0.464286724998541	0.00649452934999748
FGF23	0.469932359572908	0.00652796414294462
CLCN4	0.474940006719984	0.0066050576460669
MYBPH	0.470748540486087	0.00663148712460124
OLAH	0.590235215106495	0.00666035778918157
LTA4H	-0.179159289746069	0.00679069724471979
CA11	0.352634865601893	0.00680951347461037
EPHB4	0.292972970970473	0.00698114713549295
TMEM17	-0.518070429751316	0.00701728828165076
IGF2R	0.196923630834764	0.00766716718437731
ECHDC3	0.440121386308549	0.00785509214772567
ELL	0.191037345656047	0.0081745768327534
H19	0.550008392459228	0.00828269788313765
ERN1	0.190798208154071	0.00844622827451468
COX7A2L	-0.156362851017287	0.0084612167742328
CLC	-0.493364547854553	0.00851922224284874
WDR12	-0.148537223851044	0.00871255451719437
NFKBIA	0.160151112068311	0.00871435283067978
GABARAPL1	0.176334961969219	0.00896491820167825
CHRNA4	-0.514574402704446	0.00931044367889339
SLC29A1	-0.448481427157336	0.00942339316596598
TSPAN10	0.190279032160413	0.00951401356751743
ATP8B3	-0.58873116551557	0.00966830724259238
REG1A	0.397705972211741	0.00992069724930673
DNAJB1	0.148672209462485	0.0100320523606614
PPBP	-0.230366312501365	0.0104558033056769
CHN2	-0.201376777135173	0.0105215667804937
GSTO1	-0.134076771013416	0.0109534071894433
DDX21	-0.138998044935398	0.0109652737887311
ITPKC	0.233751621347656	0.011039951459263
CEBPD	0.193530372375808	0.0111443692613635
PGA5	-0.646748918132263	0.0112493089857476
PLA2G4A	-0.234898537632522	0.0115878569957015
SYTL3	0.206225837752574	0.0117043952445991
LACTB	-0.149314556893853	0.0119405579791136
USP10	0.234205685862127	0.0121110876792441
TLE3	0.213891873733894	0.0123059554567625
SLC45A3	-0.445214467222812	0.0124221514755799
HNF4G	0.415376817567975	0.0125661939687448
RASD1	0.343192083004547	0.0126457064446131
CAT	-0.256095154052563	0.0126933543567716
GATA2	-0.282687695437341	0.0127391520978212
SCN8A	0.310487167121376	0.013285166910933
UBTF	0.167062741577853	0.0133926451058664
FADD	0.205091152011621	0.0134116624096966
KLF17	0.263602312524354	0.0136646692395829
CPA3	-0.388813776322666	0.0140943950583788
TFEB	0.262847152511986	0.0141223702609228
YWHAH	-0.174336279102658	0.014215277840904
METRNL	0.212234401697389	0.0147444973824517
ETV5	0.309895099029501	0.0148957229539798
IQSEC1	0.150585027978008	0.0155615174857372
BRI3BP	-0.146076940328809	0.0155750477662569
SYT17	0.357940686237667	0.0157024495775527
ZBED1	0.1579589192296	0.0158082535946342
BLK	0.33244990592573	0.0158255364281051
SLC35B1	-0.107044957218295	0.0162988865807586
KISS1R	0.284588061279837	0.016609846904544
OR51D1	-0.391327581904252	0.0166356340582423
PCDH7	-0.38051861902208	0.0171331017132078
EPO	0.238514687681569	0.0177218810328402
RNASE6	0.264337191560784	0.0178639089128634
TOB1	0.221107984395023	0.0181135428398295
KCNJ9	0.292357032965758	0.0182685976113738
CDS2	0.137040857040535	0.0182905609312302
AVPI1	0.211396650667466	0.0184538199855894
LIMS1	-0.196252087427799	0.0185529885608463
RHOBTB3	-0.318227643116911	0.0186128112931898
XPNPEP1	-0.138063344607401	0.018668736081582
FMNL1	0.15771254197698	0.0188114866800585
FUT4	-0.176750691705352	0.0188957621823854
HIVEP1	0.150227206333883	0.0189063835566722
OAZ1	-0.112322221277275	0.0189903704592438
CDK2AP1	-0.158188523215776	0.0191740638696531
PSMD10	-0.0942225757876365	0.0192869422909468
CD160	-0.329453552284098	0.0193333273730927
CALM1	-0.160533298719132	0.0193845785350606
MYO9B	0.132212164808381	0.0194050004333728
SFTPD	0.429180375081075	0.0196489830260409
PI3	-0.353889462110341	0.0197587919276706
TRIM48	-0.547144255837085	0.0198839925830867
MYCT1	-0.36895952227743	0.0199547093295823
IFNAR1	0.164125576777193	0.0200643603076228
NCR2	0.315649671197088	0.0201632766784561
KLHL6	-0.132627443488742	0.0202511608959572
HPRT1	-0.148309011818981	0.0203241574687575
NLRP6	0.45788289179792	0.02040360614896
SHOX	-0.451478430526161	0.0207590908047903
ALOX15	-0.431299180462779	0.0208082854473767
HIGD1A	-0.132951473273843	0.0209158267770773
ZNF347	-0.493100395362277	0.0209905984557649
NSMAF	0.146971560037978	0.0212250350943505
RCHY1	-0.210269395806788	0.0212635391352145
SLC45A4	0.231996099508081	0.0213679565095889
GJB2	-0.543971691958337	0.0214733452199835
RAB7A	0.0987857696620491	0.0215278363030473
CHCHD3	-0.109552898315137	0.0216063590442135
CLEC1B	-0.231881190229161	0.0217080334791097
SPPL2A	-0.0935944691582291	0.021723042058494
F13A1	-0.228184451606582	0.0218967412243164
TREML2	0.196379827430735	0.0219469770867953
HSPBAP1	0.169570438961377	0.0220686975734373
NUCB1	-0.115255546872556	0.0221155824059774
RLBP1	0.45420021160711	0.0223750670932791
RAB27B	-0.19997323022492	0.0223846529300726
CPM	0.196794528703618	0.0225187556734948
ABHD4	0.186295154989538	0.0228220000285904
ZHX2	0.170710813330824	0.0229293289149502
VPREB3	0.271371878475061	0.0229608457444358
OVCH2	-0.404450424157337	0.023107813683645
KIAA0319L	0.218649994475787	0.0231083705476318
BLM	-0.197223036576367	0.023138222862294
STAG3	0.296666825246881	0.0233223367144476
EPAS1	-0.291764010913046	0.0234030070218404
RAB3C	-0.503606956362557	0.0235714327516558
ABCG1	0.2187094967416	0.0236137878266335
PADI4	0.205755248061523	0.0236740992508672
MRPL16	-0.0842072840132202	0.0236764801540441
CDA	0.254941730325863	0.0237368935734144
ADAMDEC1	-0.444982408256776	0.0238692053511133
TNFAIP3	0.203308510510869	0.0242857738106888
TCL1A	0.420024843290713	0.0244055994559482
TMC5	-0.386665765416597	0.0244873324970042
DUSP1	0.247098616038528	0.0245889717289294
BCAM	0.217439499822226	0.0248541975965987
POLR2G	-0.102990703200228	0.0251123681224508
HHATL	-0.429318320931477	0.0251605051962452
TREM1	0.292722335064854	0.0254725242701976
RAB14	0.596503267953108	0.0254784424780691
PPFIBP2	0.154108589755492	0.025561740491953
SLC25A43	-0.382205242881826	0.0256748606654603
SNCAIP	-0.477455539795925	0.0257386379056544
AMOTL2	-0.418185915606301	0.0257397449970142
GCH1	-0.166369510440878	0.0265003645403366
GMEB2	0.144026540621888	0.0266752907616186
IER5	-0.141493578271637	0.0267011382900255
MSRB3	-0.230920863071583	0.0267343270427106
MS4A2	-0.264619135351385	0.0268177157803005
PSMA5	-0.13302814764265	0.0269277359495337
VAV1	0.14604633702016	0.0269314815168375
NDFIP2	-0.219227589885409	0.0269629139922859
RAF1	0.117032758278632	0.0270075014153596
NDEL1	0.11063270596194	0.0276954040411868
DYSF	0.201444001008008	0.0277066759961174
PPP1R15A	0.162912374587924	0.027838774476964
CCNJL	0.272519764510154	0.0280017341556263
CHRNA10	0.191599523292613	0.0281318723211124
CLEC4E	0.283268550633433	0.0285337851481114
DIO3	0.286327753861995	0.0285529308682022
AICDA	0.304244953980144	0.0289302550864014
ECT2	-0.464904445753025	0.0289890535957062
PPM1H	0.314662778445754	0.029004838674342
DDIT3	0.135443014420273	0.0291725005044943
OLR1	-0.632103756925217	0.0293402337909148
CRYGB	0.249549245136921	0.029508181052467
TLR3	-0.478695464652432	0.0296058937995584
PMP22	-0.305945075037366	0.0296154190995288
GFOD1	-0.162981760112554	0.0296224909262953
GFPT2	0.460247167316185	0.0297443513671785
PREX1	0.160666327872924	0.0298237498307549
SLC18A1	0.229951425002297	0.0298956427007724
CDK5R2	0.183832477031553	0.0299822560565461
HCRT	0.30516433496064	0.0301750594259014
VEGFA	0.254576313295673	0.0302883096030575
DNAJB5	0.300687225092519	0.0307311889144103
MXD1	0.175137433292633	0.0309605329180088
PTPN5	0.278324070145534	0.0310325860590998
MMP1	-0.437353928352808	0.0313119420347814
PCSK9	0.205615629307789	0.0313761841088293
FGD5	-0.428304008933519	0.0314097534321975
MYO5C	0.505375340893487	0.0315746691061501
MLH3	-0.330533004220738	0.0317641146432038
FGD3	0.0952281798310715	0.0320366581145563
ZNF692	0.106460107262213	0.0321297690297129
PDE4B	0.169674987445187	0.0322054901566335
KLHL21	0.185912091666655	0.0322606251066188
KIAA0040	0.162045670765631	0.0323453942338564
TTLL11	-0.441927358621847	0.0323536452965181
RFC1	-0.0980739688420389	0.0324229696308813
ASCL3	0.335237304972176	0.0325424190478338
KCNK16	-0.377188726944558	0.0326223670376757
AQP9	0.123614855211555	0.0326819326899215
CHST13	-0.270431060993131	0.032978526393709
FOSL2	0.134127439048854	0.0330012842610294
RAB25	-0.531374727789692	0.0330895115042022
NSUN2	-0.12208237675877	0.0331447762236452
PLCXD1	-0.220933462870176	0.0333700968912221
ABTB2	-0.602590757886478	0.0335273146052735
BAIAP3	0.343590009772069	0.0335971067122643
PRDM9	0.256270646903682	0.0336203805043719
ANKRD24	-0.430094696595121	0.0336895419358148
FRAT1	0.197108863765386	0.0336911006483987
LSP1	0.147830057813934	0.0337077637261425
PARD6A	0.169407372076006	0.0337652163864169
MAPK8IP2	0.200055012366564	0.0338083026780101
ABCC5	0.165488104927619	0.0338766541994
VANGL1	0.298260945371719	0.0346926959483171
GSK3B	0.126143363010919	0.0350719850923598
XPO6	0.163067034238042	0.0352622210301478
FARP2	-0.459376551975869	0.0355778074992143
ZNF516	0.184629646793978	0.0357703160266614
HSD17B4	-0.107739237599269	0.0360211421140316
SERPINF2	-0.405285377331946	0.0361596237354498
GABRD	-0.389000204472317	0.0362648170355257
RBM23	0.114639663512326	0.0368737599031892
TMEM163	-0.41140100606953	0.0369603326624723
HOXC8	0.262843432835766	0.037127948011171
UBE4B	0.10860571597691	0.0371930617646621
SIRT3	-0.375371856715076	0.0372186607840637
LCN2	-0.321814874979032	0.037283708278695
UBE2J1	-0.148486144743941	0.0375508165714752
SHROOM2	0.366748976149861	0.0376062810016666
CADM1	0.377187392530353	0.0376896246300078
MAP2K4	0.147905872217128	0.0377368117559196
AP2S1	-0.117168111992573	0.0377897280815698
CENPF	-0.550870715736898	0.0378607612752482
GALNS	0.24421153176716	0.0379264322971241
RAB4A	-0.174198896987561	0.0379686613256864
KCTD6	-0.11295367746152	0.0379830170985331
RPL11	-0.121447232150576	0.0379956011261371
NPAS3	0.136478363126022	0.0380152683078817
TCF21	-0.403354598054102	0.0380775419311109
LDB3	-0.413947509894215	0.0383826716120219
MRPS23	-0.125430273243081	0.0389466870834611
HSPB7	0.310313558815048	0.039073875185019
SRP54	-0.109482520219199	0.0390809019237514
ITGA2B	-0.276877761628018	0.0390927861290314
ATAD5	0.226381668886571	0.0391108459837036
CPD	0.170205858138887	0.0392022648176946
TMEM126B	-0.0943426442486253	0.0392066068210958
MBP	0.106929965253784	0.0394696716542109
DBI	-0.114276601816231	0.0395055732723162
UCHL3	-0.111692453033615	0.0395337448715945
DEAF1	0.15189507785289	0.0396976612920632
RAB20	0.228478950699987	0.0397238006584492
ZDHHC18	0.158310545954434	0.0397333670800482
SS18L2	-0.0946735241602976	0.0397992984875439
ISOC1	-0.155747056229518	0.0400391699973956
JDP2	0.186547764703399	0.0402019274710029
MRM1	0.384386412229034	0.0404533465585248
PIK3CD	0.115355459614821	0.0406584356664864
EHF	0.371161902598679	0.0409013899097662
CA8	-0.514137315243609	0.0409213427017965
ADAM19	0.194468315714765	0.0411631890316703
DGCR2	0.156089458943415	0.0411681189844921
PAFAH2	-0.145567696151989	0.0412262754658531
PYGB	-0.148838194462029	0.0413284453469201
ZFYVE28	0.240650647175758	0.041399055204283
CA1	-0.336737179927985	0.0415930192595892
GFI1B	-0.184853838251914	0.0416299160847021
PROC	0.221347950788584	0.0419224322784386
SERAC1	0.13215598576161	0.0423747055608439
EPDR1	-0.225944688788007	0.0424604681349044
CEACAM4	0.225266608122724	0.0427693688156218
SRGAP2	0.161032579996827	0.0429203431660396
PRDX6	-0.137409014940928	0.0429791044274344
SYT3	0.414407438619906	0.0431319963312869
TOMM20	-0.102320057099651	0.0432631892459636
ROPN1L	0.191988718794536	0.043334319456487
GNG7	0.209841387128173	0.0438701293162061
POP4	-0.0776845514941025	0.0439683320930598
MPO	-0.402256355402703	0.0440187243297987
CD276	0.291380294517171	0.0442703769400561
FABP4	0.340039965384168	0.0442916267113919
CETN2	-0.0968008767874364	0.0443875441228484
RTN4RL1	0.220364506557922	0.0445123780970367
ACP6	0.155388091979966	0.0445229972364337
PAPSS1	-0.172346763329077	0.0445759660659518
LRRC51	0.168082088811261	0.0450343304255255
PIGK	-0.12582882860212	0.0451380364502566
SGCB	0.154159371281985	0.0453938912573147
PBXIP1	0.178708525326528	0.0455665529353816
MMP8	-0.45595282022311	0.0455854526457093
IPO11	-0.137245591583661	0.0457457815685204
TNFRSF10B	0.137584174478718	0.0459105050798825
ZNFX1	0.103771677313324	0.0459315172791339
AMBP	0.304754309034878	0.0462820569931589
ZDHHC11	0.23119600274006	0.046389997240869
SH3BGRL	-0.136825638726688	0.0463927330368498
ZNF619	0.278210692705867	0.0466112428184437
PTPN3	0.243849936962472	0.0466466295283011
ST7	-0.146313373239504	0.0469743962970382
FLOT1	0.157408214735999	0.0469773566811639
MGLL	-0.197564874392099	0.0470733758151562
OGFRL1	0.125311272576302	0.0471874121485491
TACC3	0.129321413115198	0.04734780139069
COX5A	-0.105514505624651	0.0474377855237269
JOSD1	0.137107985929379	0.0475250000695943
CYYR1	-0.576428621618596	0.0479167341373632
MYEOV	-0.262708558998469	0.0479554890375742
ISL2	0.247574586729158	0.0480160172373811
ZFAND1	-0.126209071623915	0.048123787740347
SCTR	0.33489930650927	0.0481576578646704
BST1	0.163989732981354	0.0484609118742521
TPCN2	0.174271262497355	0.0485094262164881
ZDHHC5	0.0938175833627861	0.0489943030314825
LTV1	-0.141916378248687	0.049085592870833
ARHGEF6	-0.0898550396405824	0.0491522165702533
GP1BB	-0.153142487270843	0.0492128080747735
NUAK1	0.285074851997015	0.0492449630419588
DOCK5	0.199216312122188	0.0492932438145007
DSP	-0.351173487368399	0.0493802037475488
OR4D2	0.194254832276545	0.0494505206555845
MX2	0.175988298460141	0.0495850966762598
NR0B2	-0.32264282130413	0.0496182187538475
ARHGEF17	-0.500198934625642	0.0496307547575979
ZSWIM4	0.150785970842889	0.0497938509867677
TIPIN	-0.208556837819664	0.0498226131976341
INPP5B	-0.176505297130965	0.0503308145770788
KDELR2	-0.105243480420443	0.0503441117329627
SMG5	0.143937125590853	0.0505995928406176
PROCR	0.148141554760574	0.0506356944065634
PDHA1	-0.0836849014346273	0.0507532214108355
AIFM2	0.286264368046052	0.050822769940528
RPGRIP1	0.209053913759848	0.0509523113123819
AFF3	0.318387529892144	0.0512589953616018
BTNL2	0.238281301374962	0.0516293386418548
PRPSAP2	-0.109701645602744	0.0519486989463183
VCAM1	0.170715165936667	0.0519516362508784
SAMSN1	0.201334041976469	0.0521004417192566
IQGAP3	-0.190418416060707	0.0524390657998862
S100Z	-0.132223209550276	0.0529217386363114
CNDP2	-0.142568963856652	0.0529695472144275
IL18R1	0.286027986153987	0.0531297802453329
ELMO3	0.131628750982023	0.0531496350500937
SAMD14	-0.252397577973094	0.0533668679398489
RERE	0.116905244028841	0.0533869798922784
STX16	0.110415310428029	0.0545942850913818
ANXA1	-0.180958710255371	0.0547144166391045
C10orf62	0.273275342902157	0.0548755814862849
COPS4	-0.0903499739093849	0.055229522214956
PYDC1	-0.314511398327687	0.0553513906066995
TAS2R39	0.351852620503991	0.0553633975447536
PDCD1	0.30128935001615	0.0559092319092943
MANSC1	0.241928105159595	0.0561880737626737
PROS1	-0.271104341007846	0.0562934220933035
AGT	0.255250474210895	0.0563231209187332
ELK4	-0.383569701460041	0.0564660500913372
PPFIA1	0.104298411363	0.0565262387040543
MMP21	0.235278416546498	0.0567215944120456
STMN2	-0.329251004313498	0.0568063368998907
PTGS1	-0.156933857747065	0.0568457939596165
KCNK6	-0.130155840456903	0.0571590236787458
METAP1	-0.112451887675734	0.0571817003350457
BPESC1	0.206326684748415	0.0571897750055242
PANK4	0.106570496289106	0.0572590728431673
TEAD2	0.296072261006814	0.0573834763228758
STK35	0.117337424897549	0.057409534618788
ARSF	0.250974730349336	0.0574685573921179
PXDNL	-0.488388642802594	0.057528366059947
DSTN	-0.128881283157954	0.0576910508602218
TAS2R3	0.149317226043442	0.05770780608959
TYMS	-0.340364326332063	0.0577563384868108
SH2D2A	0.213051094668122	0.0578376211434117
OLFM4	-0.574468535306254	0.0578897667021352
GDF5	0.208489800223884	0.0580046240028799
GREM2	0.423032980357044	0.0581936983706759
ARL6IP6	-0.205588931959776	0.0582147427781978
SLC24A3	-0.238819499647582	0.0585388317754031
FBXO33	0.110024956333494	0.0585912765404294
PGC	0.186199766625716	0.0586244597780118
SNTB1	-0.129984977518443	0.0587990705626657
GRSF1	-0.0797464333604108	0.0589888630274527
NRP2	-0.421880778823274	0.0590050315463869
FOXN1	0.397889376085085	0.0595067836211658
UBN1	0.111592736136222	0.0595829763560575
AK3	-0.110064550291195	0.0596285572755136
ITGB1BP2	-0.223033312582782	0.0597385652209753
PPP1CC	-0.0940158966496103	0.0597862741364842
PCDHAC2	0.180020763587868	0.0597968215316263
OTUD5	0.104332851916848	0.0598236157517317
FSD1	-0.348331576465264	0.0601650415305924
HOXB6	0.176303116592015	0.060223717236985
FLT1	0.279372084775651	0.0602783377467602
DBR1	-0.190627949750261	0.0603312256128521
EIF2A	-0.113516845099399	0.0604298171390568
TRIM63	-0.30494301658513	0.0604762065329253
ZXDA	-0.403098563687081	0.060549228663402
MRPS22	-0.0622248056400885	0.0605864359216091
UBTD1	0.19338882338824	0.0606794693052626
NFKB1	-0.0776510194252538	0.0607152018101438
TMEM106C	-0.113809419426219	0.0608116574775838
PRKAB1	0.0888360520601505	0.0608883525056313
HAL	0.208135709919721	0.0609279392624759
NR2E3	0.159690189723593	0.0610063409003868
RMND1	-0.270810244974011	0.0611149131513158
KCNA10	0.192795097931462	0.0611704882252581
ZNF746	0.112353051718506	0.061636997674617
CDK6	-0.133201591689629	0.0616468850723195
RPL15	-0.120293841283299	0.061997645552706
TGDS	-0.108976083537938	0.0621264265202576
ZP1	-0.309171725869779	0.0621595748511224
HTATIP2	0.123071579435715	0.0622861182230981
CD177	-0.515662765353473	0.0623172777687207
CD38	-0.261000116154663	0.0623493663328306
RAB22A	0.0685267677393178	0.0623968724716013
PSD4	0.142148423611465	0.0624808171048389
SLC30A6	-0.383164216707456	0.0624840752601948
MYBL2	0.317525761080218	0.062507490242936
SPCS1	-0.10468761457459	0.0629658669991882
PELI2	0.113550027276665	0.0629842531109328
LILRB5	0.276249740037644	0.0631602566054346
CSTA	0.19835975460813	0.0634080834791507
OR5AP2	0.3674173874312	0.0635857678381831
LOC284912	0.288336347695181	0.0635864489778218
RDX	-0.142703351915308	0.0637583337531078
CDH12	-0.413367960721154	0.0638313000952025
FGF2	-0.39445001833167	0.0639464402155353
ADI1	-0.107675105432748	0.064025832665241
DEPDC7	-0.384889217256762	0.0643246929139227
GSK3A	0.344387113506874	0.0644066283233025
ETS2	0.156912115264672	0.0645071490475614
PLA2G12B	0.245723376908393	0.0646640854120935
GHSR	0.172792405148376	0.0646925284552064
CCT8	-0.155097147785293	0.0646961622535166
B3GNTL1	0.196374486548088	0.0651904581854597
EBF1	0.411534045748003	0.0652952405951728
SORD	-0.465930388740717	0.0653432968451869
DUSP16	0.12747643166832	0.0653687154441413
SSR4	-0.125302814309836	0.0653896464019078
HCFC2	-0.163269754131991	0.0654211413324322
SERPINB6	-0.11847609260904	0.0654464076971085
PNOC	0.16577541347132	0.0655573649597557
SLC35A1	-0.124452444900099	0.0658377599898158
PDIA5	-0.202618145714527	0.0659008139775607
CX3CR1	-0.209439783193111	0.0659022560653723
GPR171	0.171422720759428	0.0659570998121143
STK33	0.275666244585659	0.0660726907922198
GALNT6	-0.154814101424899	0.0661133622685179
LRG1	0.196059162054886	0.0661656299107506
GRB7	-0.337411415482741	0.0662510350985713
GRIK4	-0.324935347792282	0.0664385409660197
ARL6IP1	-0.113112878318829	0.0667313551654721
REPS1	-0.137854188175564	0.0668222778374698
ARHGAP19	0.141803288764234	0.0668280943722821
GALC	-0.093166269936396	0.0670179768441187
TAS2R10	0.203896934632214	0.067126935951466
MRPL3	-0.141497784212892	0.0671797622520586
DNM1	-0.380543401746106	0.0672073360054291
DYNLRB1	-0.101749944716639	0.0673972072288381
ATAD2	-0.168791043098241	0.0674851166574885
ZNF586	0.113841852581163	0.0680728392411922
BBS9	0.124192546395588	0.0682872212479259
COPB1	-0.101513414013378	0.0687408287824806
DHRS13	0.207328867254337	0.068781868683311
NF1	0.224473987264843	0.0690070565393741
TRIAP1	-0.0987706539651496	0.0691623455324991
ZMYND12	-0.17090880744239	0.0692316987517871
ANAPC5	-0.101834358496233	0.0692776162408888
SLA	0.136036522778046	0.0693018998967813
PNLIPRP3	-0.38358349018413	0.0693514772121875
CARD8	0.126282647640862	0.0698929035245817
TPM1	-0.177694963090167	0.0698993331967925
SETX	0.134453505502539	0.0699103311704979
HAS1	0.25394639216877	0.0699850304938688
CPNE2	0.23838293081703	0.0700072376343867
CANT1	0.161013374256981	0.0700423233701636
TRIB1	0.134687213342072	0.0701351330443689
HECW2	0.267855297424584	0.070210555575407
TM2D1	-0.156848904961436	0.0702234492802237
UNC93A	0.329247651256818	0.0702963499264691
RCN3	0.204287426706412	0.0704252035304679
HIF1AN	0.0884237725256387	0.0704811829058032
S100A5	0.17981295993754	0.0707203539106541
ACTR3B	-0.368522962246395	0.070871756346659
LEPROTL1	0.11072962670224	0.0709083596656253
ITPK1	0.12938085738349	0.0710453692270384
KRT82	-0.328634745139412	0.0712042760146007
RIN3	0.137807589843825	0.0712791583350045
VMO1	0.231841806432026	0.0713105000490187
TGM3	0.262498944003815	0.0713222855394182
PSORS1C2	-0.341294336589648	0.0714202936072816
GJC1	-0.405878498467534	0.0714243276228721
SET	-0.108476476976589	0.0714399923656278
MGMT	-0.130540195820661	0.0714536376242442
SLC25A20	-0.110873156458988	0.0715587483085573
CRLS1	-0.0977276259718298	0.0716846308974252
TF	-0.237767119021685	0.0721279092586963
TMC2	-0.413728506411395	0.0722521446196454
ACAA2	-0.12380074670576	0.072353814537047
HSD3B7	-0.351487053891201	0.072579464819998
EGR4	-0.35100993135719	0.0728187636496359
C10orf71	-0.319340004198643	0.0729557568656369
PISD	0.119124364927104	0.0730024231496343
SUMO3	-0.107543412073156	0.0730039058313018
COMMD3	-0.0925074650450259	0.0730358126357387
RHOU	-0.12532823357513	0.073276812656419
CCDC115	-0.0942767742141761	0.0733786115665419
EYA3	-0.404161447377821	0.0733898171644647
STX6	0.0841883499308116	0.073437356630775
GPR141	0.275150231124206	0.0735542396608511
CUL1	-0.114542072515459	0.0738602060630358
STMN4	-0.306941439776005	0.0740413162457744
PLA2G7	0.240898890286341	0.0742450755875338
SKI	0.12612623381905	0.0750029730417473
SEC61G	-0.114137874179727	0.0750392514044726
S100A16	0.204429267249312	0.0750843411140996
PRSS3	-0.40191127976748	0.0751900968896824
THAP2	-0.433854677072879	0.0757401577751187
DNAJC5B	-0.394150022145535	0.0760526375380972
ITGAD	0.245525888337419	0.0760786810062488
ADAMTSL3	0.339697563423902	0.0761742121047393
PPP2R2A	0.0794330913892045	0.0761914957112019
TBL2	-0.16112042082682	0.0764558411125291
THBD	0.253713781442494	0.0765151749281049
KCNH4	-0.335593227042958	0.0766566901387798
RCOR2	0.205345893865339	0.0768744208220793
MMAA	-0.172672339374022	0.0768754806705275
PDLIM1	-0.145265052309362	0.0769905095553228
RBX1	-0.140409900902908	0.0772015380926309
BRCA2	-0.296115930620316	0.0772648153539037
SMPDL3B	0.185207659939911	0.077302705095403
GPSM1	0.14015242503446	0.0773744435175382
SLC35E1	-0.0922364946241876	0.0773811347862856
CD19	0.233522642700335	0.0774261606985557
TMEM63A	0.129930950839776	0.0777785031751076
SLC45A2	0.295964644407842	0.0780758557729345
ADAMTSL4	0.144636115046611	0.0781871253171281
RAB24	0.112916678024639	0.0782295649322182
LHFPL1	0.278253319186025	0.0784537742347288
ZFAND2B	0.0967148879808164	0.0788604225874475
ARV1	-0.12398511401892	0.0792074704924654
TMEM140	0.131024273272367	0.0793844151270577
LPXN	-0.112894108486005	0.0796937094296014
NDOR1	0.147977436582845	0.0800130195837697
SUGT1	-0.111142244338169	0.0800245235653422
ZNF281	0.139631797438985	0.0800703313188253
YIPF7	-0.338323551068753	0.0806093128782389
DAD1	-0.0924526392409586	0.080813347712667
MGAM	0.198058035556734	0.0811911312437988
PCGF2	0.31528135260994	0.0811938173652421
MUC20	0.198519680963513	0.081271425082449
PAQR7	-0.126339757171013	0.0813371669020629
SEC14L1	0.103081601377832	0.0813946151682195
EIF2B2	-0.0910801637717462	0.0814416103235152
UBE2U	0.24679135014537	0.0816759255672091
SPINT2	-0.111753349139914	0.0817050888316895
RGL1	0.137168181090666	0.0817361254291675
PTPRJ	0.23197392958338	0.0821438391992149
MGAT1	0.0962402600907906	0.0822800531035587
IRAK2	-0.104798184002274	0.0823247098475311
LRRTM2	0.211723433177463	0.0823720214400721
VSTM1	-0.242202928967522	0.0823935892182265
GCLM	-0.10944598072436	0.0824201394456825
SFXN5	0.154700661091847	0.082536403337457
TMTC4	-0.163785725547805	0.0826468722353699
KCNQ1DN	-0.458526756373346	0.0826693365285899
MAP3K14	0.1054744271121	0.082764918513942
PKNOX2	0.214775719733275	0.0828079833434031
LRCH3	-0.12978015096885	0.0829594850862346
FADS3	0.165051373631073	0.0831364390543493
VDAC3	-0.0953065589632871	0.0834164578049977
ATG9A	0.197911678794738	0.0834355801255093
MRPL9	-0.102990856893049	0.0834494707915202
PRKCZ	0.163090039860631	0.0835571634630033
TMEM14C	-0.108244554837051	0.0839692328747604
SRPRB	-0.111724983194394	0.0841324668995499
ACADM	-0.144352846946236	0.0843114902267777
PPM1F	0.123539358732302	0.0844305550961846
TBCC	0.0958073761648306	0.0845878344316559
HES4	-0.246861042187835	0.0847720011111382
MITD1	-0.105109346860778	0.0857743518651867
BMPR1B	-0.358570186115878	0.0857991104684175
LILRA3	0.19479871506933	0.0858649741550861
DAAM2	0.503026484170443	0.0865969130826632
VPS37B	0.123013497245104	0.0866124311852722
FLJ25758	0.255577336607356	0.0869406276723201
MSC	0.167683988834578	0.0870168592997573
MAPRE3	0.291442215225614	0.0870558733344231
TMEM71	0.105895784455914	0.0872517132050161
STK40	0.165387135348975	0.087283988267961
RPL9	-0.134088747813296	0.0873303456719719
CHD4	0.101243344969515	0.0874211932540625
ACP1	-0.131425208934482	0.0874361969811571
TBKBP1	0.16274248425957	0.0877485083228983
SEH1L	-0.117700336147275	0.0880869356639455
NAPB	0.090198736089965	0.0881197637138126
CLEC4F	-0.431693411211506	0.0883277708450344
CANX	-0.0971475555662922	0.0883364150243277
NSD1	0.0965590969487753	0.0884617282755015
MDM1	-0.081971935010154	0.0886912177344082
MRPL18	-0.110089238146933	0.0887591278444948
SLC2A11	0.25757565756827	0.088782392773938
PACSIN2	0.107141075550574	0.0888019559922078
CAPSL	0.194523925861541	0.0889406887226642
SH3BP5L	0.136205075591119	0.0891846608684828
DDOST	-0.109376076174197	0.0891982278475259
ARHGDIB	-0.0708652697927032	0.0893331489790813
CTLA4	0.176018889358517	0.089333631706292
SGPP1	-0.151333582416807	0.0897266353367985
OR1G1	0.16360606646093	0.0897336348014889
OR5V1	-0.303935418185405	0.089856776033382
GNPDA2	-0.115605776295589	0.0898820893295961
ZNF646	0.119860688799251	0.0899230920175414
QPCT	0.13247163673088	0.0904129482514956
ABHD12	-0.184796345149311	0.0904148351276954
SLC9A8	0.160743593331123	0.0904634318614703
ZNF438	0.167311042157339	0.0907492720690605
CABP4	-0.192079222808805	0.090973024688879
CENPA	-0.381191788263808	0.0909799250039677
KIF5C	0.132386193808817	0.0910802634836698
KPNA5	-0.417811313885221	0.0911318369126895
CSMD1	0.137307760708739	0.0912921113076798
IL1RAPL1	0.14182095391281	0.0916302983256538
TOPORS	0.1372374367021	0.0916916956334682
PCGF6	-0.129112035115821	0.0918327011832311
BEST1	0.156535447255474	0.0918551089577586
PPP3CA	0.151064780056469	0.0919853959891405
CLSPN	0.249137728716748	0.0919867141578036
SIGLEC10	-0.167681280971531	0.0920083825997663
NEDD9	0.131418996994036	0.0920530606576194
REM1	-0.329278386002539	0.0921153141003755
ERLIN1	0.176473056081742	0.0922144992136127
ANKZF1	0.107446637567842	0.0922324892598186
HTATSF1	-0.0977095569665192	0.0923335235461101
THAP10	-0.340577588003861	0.0925972201254231
ELL3	0.304809349213074	0.0926644787220801
CEACAM21	0.177493664955367	0.0927235082377709
TUBB1	-0.151315032107178	0.0927590909212239
ASRGL1	-0.275767205108318	0.092810408044617
ZNF532	0.143564610014401	0.0929002750904154
MED12L	-0.404344421296754	0.0929430387569857
PHF21B	-0.358663214186606	0.0931739450580189
CYP1B1	0.225858762062886	0.0934457092877413
C8B	0.200354082355793	0.0936239832857028
GAA	0.15687872079836	0.0938639407659643
MON1B	0.101225827394671	0.0941132446699266
NR5A2	-0.305844313685714	0.09413338201704
OR51E2	-0.302677112994306	0.094157331684535
ZNF577	0.255207674872187	0.0944962133550224
ZRANB3	0.198505412000987	0.0947571656060651
CYP4F3	0.153950014716123	0.0947596456487744
BAALC	0.254123579533446	0.0950964492077878
TNF	-0.130382648958172	0.0951807401834708
GPRC5B	0.228838931336854	0.0954923190444273
SOD1	-0.104213543258965	0.0957299417141523
ATP2A2	-0.0841279317987764	0.0957884346333739
NOM1	-0.352968751886815	0.0959181413295856
KERA	0.317441111679914	0.0960184175293733
RGS18	-0.0987046838256269	0.0960803810410059
TRDN	0.170171416904413	0.0962384519347215
ZCCHC17	-0.0881542058078937	0.0963571168029648
NUP37	-0.100420338454237	0.0965730894816179
GNG11	-0.135120777142248	0.0970454081234673
ULK1	0.102009425507127	0.0970617548262344
MAP4K5	-0.126029408573674	0.0971012730675237
ZNF771	-0.261078276105599	0.0971435035037129
DHDH	0.163582396707296	0.0971532792282387
SAT1	-0.0793370165949181	0.097321790798855
MDH2	-0.0835928733766975	0.0975316155707718
AASDHPPT	-0.120361957230575	0.0977626696925947
RAPGEF4	0.330766091075994	0.0977638567104852
BACE2	-0.185663716037029	0.097808631571704
INCENP	-0.374340159521274	0.0980086599171631
CD244	-0.154418627202236	0.0980418234901505
GART	-0.0804904806946389	0.0981062952707459
IDE	-0.161967210935475	0.0981228716192645
ZMYM4	-0.0899955570518784	0.0982791863297826
CLEC5A	0.203537471104842	0.0983689137791371
FBXL20	0.128819973000094	0.0984889763088622
SLC25A40	-0.186370264564069	0.0988573753716371
ZHX1	-0.14574509970444	0.0989367568383778
FOXD3	0.387914008568512	0.0991481603778902
RHBDD2	0.111450227202808	0.0992216858094365
CAMTA2	0.22325173549461	0.0992262097696012
CPAMD8	0.223728708815478	0.0994215278348886
HSF2BP	-0.320173798117108	0.0994962447617029
CCR4	0.212338408435191	0.0999786795456077
RPS6KA2	-0.251569889392236	0.100050010818964
HTRA4	0.201128593577359	0.100274422384156
POLR3C	-0.080041218565035	0.100417367590967
TSPAN13	0.172429129380716	0.100539148113154
CHSY1	0.147736562043468	0.100580550658893
CFLAR	0.108875874106467	0.100677223129694
MPZL1	0.184647924347817	0.100846009534832
TMEM161B	0.10146475964962	0.100901678793938
COMMD10	-0.1345352850376	0.10109313360154
KIAA0232	0.120578234798173	0.101285533553404
PRIM1	-0.140233385558313	0.101364714858768
PGM5	-0.325795234166138	0.101401702364413
PSMA2	-0.0834862322394256	0.101534974787466
SLC10A7	-0.115193133901616	0.101543807168792
IQCB1	-0.107843937164072	0.101653966176751
LOXL2	0.277964288836041	0.101932042426878
ARMC7	0.0942294664114467	0.101946448125409
IL20	0.200038395717436	0.102086064425739
NRIP1	-0.115272294330122	0.102387339121227
RIOK2	-0.123343129796642	0.102512368411124
SLC6A6	0.151521764188248	0.102753826622665
NRSN1	0.376489212076787	0.102825778684363
TAF4B	-0.360113462832009	0.103043464575413
AKAP3	0.227636218357164	0.10316537175216
NR5A1	0.253701754021561	0.103173778341978
KLF7	0.185026058631927	0.103355057537663
C5AR1	0.149314550526271	0.103520859608616
OR1N2	0.308546947743	0.103610978688095
FBXO5	-0.106010998038572	0.103615255956155
SLC30A5	-0.07363655230216	0.104007335170074
OSM	0.194403791192532	0.104307369244121
NRAS	-0.110094948682051	0.104335897663892
ACHE	0.302304076502745	0.104340198252489
ZBTB17	0.0864957789631529	0.104445081938529
QDPR	-0.109110880974755	0.104998797906612
NDUFA6	-0.0780396596557349	0.105053643237696
CDH23	0.123636173595956	0.105441711856795
GOSR2	-0.0923952321113886	0.105499052453453
AKAP13	0.106110027953999	0.10551153000907
RNF130	0.0954173832756133	0.105727494212815
DLL4	0.168769852899032	0.106354503640854
PCOLCE2	-0.503578262597525	0.106551941933826
TGFB1	-0.221484923358529	0.106575337520002
PYGM	0.189875179611897	0.106695879494391
CCDC71	0.181338399319657	0.106702783609656
STX10	0.110597365177997	0.106704648625867
GPATCH3	0.111791098737354	0.106754724001578
PIWIL4	-0.25375105457626	0.106849211023582
PSTPIP2	-0.131781844385982	0.106867359389788
SLC22A4	0.169084351832662	0.107443659384162
LETMD1	-0.0789773537253851	0.107475042364713
IL7	-0.32144434410993	0.107577173893264
MCCC2	-0.438480051162201	0.107954935275888
RAPGEFL1	0.175820015236745	0.108046663244433
FZR1	0.184473438619528	0.108077615142458
PNMT	-0.271987561903167	0.10817740842026
BRD1	0.112845187892772	0.108257783158651
ZNF706	0.0826486826233994	0.108308120573462
TMUB2	0.107842547683029	0.108835210215729
SLC3A1	-0.364528980771374	0.109140424518297
LIMD1	0.161482086392656	0.109262612717865
SPOCK1	0.225540732921694	0.10928600904982
MRPL23	-0.116582711947187	0.109296564239822
RIPK3	0.0911364586177728	0.10938724791328
SKP2	-0.120762160916354	0.109508665199091
BTK	-0.0786354935502276	0.109690072832248
PCDHGC3	-0.304215802065412	0.110029874839273
RPS24	-0.146137761659288	0.110358405317138
TSPAN31	0.0954383831473002	0.110443850053366
OTOP3	0.157142710037814	0.110581123037042
NAGK	-0.113742248989983	0.110626545422635
EPC2	0.197627285772948	0.110655324554934
PLCD4	0.328129553942415	0.110763710687513
ATP8B4	-0.123173514076454	0.110973435466569
DKKL1	0.137960845028709	0.111329259378114
FCAMR	0.318360732433665	0.111399387535989
NKX2-2	-0.368536325918879	0.111531371815317
TLE4	0.102268981791808	0.111641972061318
RGS14	0.127778715809301	0.111824103665111
ABHD13	0.171653898605458	0.111843375665522
REPS2	0.140055575762852	0.112002221608766
RCSD1	0.0904831391317344	0.112171819679026
FBXO42	0.0956642652559223	0.112188483118982
OR2B2	0.116200585476638	0.112245896359923
KCNH8	0.240335961484429	0.112309022359166
OR11A1	0.252552174465959	0.112479454585086
CINP	0.139354198205969	0.112556669860542
KIF14	-0.161335315723831	0.112701740066926
CXCL10	-0.248086658446323	0.112990251479779
TNFRSF1A	0.0973026810687969	0.112999529059318
ENPP3	-0.250215829528045	0.113106399573017
PARP8	0.216649449146777	0.11317728443708
EXPH5	-0.307024433475082	0.113252682380363
DIXDC1	-0.317306183286481	0.113528966071738
HSPA14	-0.0688020915135965	0.113810749513351
COMMD1	-0.0844931366594892	0.113963059795791
IQCF1	0.320072237931576	0.114010057723379
RNF152	0.210557550740046	0.114020560617841
MMP9	0.210545553067453	0.114069068300319
GSTK1	-0.0871876120248132	0.114095407605888
PPIB	-0.135410627727229	0.114173850424128
HOOK2	0.212783305534114	0.114283708978834
CBL	0.108890617045007	0.114393801988986
ADARB2	0.480801628594951	0.114405877386894
ATPAF2	-0.141245909666689	0.11451277843509
OTX1	0.341722124154686	0.114522146062308
CORIN	0.280103890297719	0.114592584531258
ZNF154	-0.135937621957858	0.114735486980441
CD53	0.0718826112789426	0.114865715687167
SPIB	0.184938467852913	0.114874172050837
UBTD2	0.113526141299466	0.115209871296249
SPRED2	0.273076052784657	0.11525285208855
CHRM5	-0.381235519563711	0.115283752330978
PSMB6	-0.0777215537413563	0.115419739649581
RMND5A	0.18206154982175	0.115687631500136
PWP1	-0.108993775446362	0.11600931325318
SIGLEC5	0.158303509201982	0.116027561065386
PPFIBP1	0.14753825416634	0.116097024034767
TMED3	-0.110140956496239	0.116526095582024
CEBPB	0.0792951032668299	0.116790699387853
ANAPC10	-0.137974924972085	0.1169031815766
TSPAN9	-0.162322415437851	0.117094957295262
TOP3A	0.115156816809819	0.117235361889861
WWC3	0.0948050143708858	0.117430181846465
FOXH1	0.148140863551183	0.117441401274983
GPR137C	-0.341051245607417	0.117653465634862
FAM124A	0.111217697578212	0.117967944370917
ENPP2	-0.255995367264317	0.117995021045225
CD55	0.165480627123191	0.118114114608857
PRR16	-0.200667546904337	0.11820658325605
APBA1	-0.34532293907704	0.118228777005138
AATF	0.0716719064314404	0.118421159622136
SLC35F3	0.194390889295949	0.118515600133772
C10orf82	-0.339500149495446	0.118526113799211
CSTF2	-0.112806414411612	0.118597159145178
SDK1	0.17934390626598	0.118781293453803
TRMT12	-0.123145655195757	0.118850439884245
CETP	-0.303388978962091	0.11886103320729
SH2D4A	0.3435377664765	0.119096313448
CRTAM	0.201049793244906	0.119209655155482
CBX7	0.0849104061271699	0.119308663465311
MYADM	0.155420923939593	0.119439848127072
RBM5	0.0716374046038055	0.119606825703486
RAPSN	0.139925957923119	0.119655444229119
SNX22	0.219228705586411	0.119684685926394
KIRREL3	-0.309297967762591	0.119828600614028
CDC14C	0.264436626017639	0.120099149309165
RXRG	0.217862144351892	0.12020918824531
PSTPIP1	0.120342275145195	0.120434724578942
FAM104B	-0.0978060864720307	0.120545003573637
CDC23	-0.116115173480186	0.120689598168446
PSD	0.209333426349831	0.120898454053102
GPATCH2	-0.144677554061669	0.120968121553338
NFE2L3	-0.208067652266656	0.12114964380263
RNASE2	-0.205290668740686	0.121214253707239
TLE6	-0.30305826545127	0.121228902706725
LSAMP	0.185676473654468	0.12130151284547
CYP7A1	0.389131050613328	0.12139233113028
CA4	0.191367612461605	0.121700386343235
ZNF420	-0.349196671365322	0.121732438138147
KIF20A	-0.367171614715751	0.121755729768321
PRKD2	0.0940806668945005	0.121860164121555
HLA-DQA1	0.230840046883059	0.122412608727461
ARL6IP5	-0.0861268813999132	0.122626621737961
RDH11	-0.121873962321398	0.122639199358792
AGK	-0.0944937811806339	0.122658146543245
SLC35D2	-0.0836738002844042	0.122691164941768
ZNF207	-0.0612142661451189	0.122879820253649
BPI	-0.320517750183977	0.12304485573299
NRF1	0.241484475648024	0.123163275526801
CALCRL	-0.332682393338213	0.123495541621332
TBL1X	0.1102138610376	0.123522646184325
STMN1	-0.135352207858028	0.123571937515964
IMPG2	0.264428483669228	0.123714564838377
CIAO1	-0.0945355221906654	0.123877143420123
ARPC5L	-0.101600318867671	0.123918681308917
GRK5	0.104909894247561	0.123988040685629
GREB1	-0.303954695795894	0.124203796731646
VSIG2	0.199027120643581	0.124300833186455
TNFRSF10C	0.148953512085241	0.124426494734362
SERPINA11	-0.286671706251338	0.124532011095603
CAMK1	-0.199407200086474	0.124629152996344
PHF20	0.0819406117910981	0.124675476955776
DMGDH	0.190252394589471	0.124749480327911
BTBD1	-0.0978489169918619	0.125031478576152
PELI1	0.126672154772539	0.125105279635889
CSNK1A1L	0.140663794232597	0.125198052841132
DUSP6	-0.218299196300269	0.125229048074835
NDUFS4	-0.0913012769866572	0.12525681915759
USH2A	0.137912326173935	0.125326296152153
FOXQ1	0.477091856035638	0.125360680010369
SLC16A2	0.244903155778514	0.125532917783658
PEX7	-0.10917810061116	0.125669357086346
MPL	-0.164611341169546	0.125870372434688
INPP1	-0.0959887293049393	0.12587885275341
MAGEL2	0.190162798276085	0.126082733493295
CD300LB	0.121914294239641	0.126590157197266
MYO1B	0.178806564139213	0.126851280343306
PRR15	-0.32835525402118	0.126965090246934
GSTO2	0.104218098399179	0.126970329870854
RUNX2	0.147443489402615	0.127051837851471
ALG9	-0.0853852733784262	0.127265363925119
LAMA5	0.227289364833152	0.127469721328826
ARHGEF7	0.078842882714687	0.127724429626925
ATP2C1	-0.124317199062509	0.127800647422132
MAN2A2	0.124060005722137	0.127900025306545
TRPM4	0.158824708837862	0.128107788732433
SLC43A2	0.153497809058685	0.128275803976054
TRIM62	0.105911298878473	0.12834357896257
TMCC3	0.17481954241988	0.128417386795826
IFNGR1	0.0881191687877205	0.128557614472998
TRAM1	-0.0984452441941155	0.128747867273831
SLC6A11	-0.280273491074265	0.128763366354562
KLRG1	-0.182656896098871	0.129071956230159
SLC14A2	0.126229534903497	0.129209670695552
CALCB	0.178694756014884	0.12924353056066
COG6	-0.0857607658397361	0.129429937591021
IMPA2	-0.0941203186744914	0.129494890262225
SLC5A12	-0.330791349688587	0.129525071910181
DPF2	0.0749507901334789	0.129773038880207
NDUFA4	-0.112647916810591	0.129827123055981
PPAT	-0.085701599791892	0.129828288161729
FKBPL	0.127407176462812	0.129863685250862
NXPH2	-0.328162447218642	0.130250581109441
TSEN34	0.0902734159861858	0.130401674845458
BRWD1	-0.0869706538213819	0.130464169405474
ZMYND15	0.166197477048542	0.130498091667154
GSTA4	0.167728237490267	0.130647188310017
KSR2	0.168979239865144	0.130838681740206
RBM3	-0.130599276773472	0.130855854074134
SNX24	-0.274375010620828	0.130999482673969
TBCA	-0.0874928082930957	0.131036836203345
PEX11G	0.184096011188953	0.1313264266515
HMGCLL1	-0.383232376190251	0.131354035419967
PDZRN3	-0.263314202367179	0.131354630911983
XKR8	0.135875468434003	0.131399564670964
ATE1	-0.198905754702867	0.131529870325615
MDM2	0.321598854151114	0.131561672861498
TRIP6	0.153126953563985	0.131804688090579
APOD	0.23479863590326	0.131825048469166
COL24A1	0.296582507777757	0.131948767336426
FAF1	-0.0849080273741416	0.132086493665304
PRDX4	-0.117084140883811	0.13217833784218
NSFL1C	0.108106560969463	0.132330234210353
NR3C1	0.0884442582541114	0.132409555907845
WWC1	-0.202565408850306	0.132479657360708
PER2	-0.0833936965563193	0.132565321521237
PRRG2	0.226580577961733	0.132760256836643
GCNT2	-0.170089767011446	0.132764869634383
LRRC61	0.135051742894778	0.132880759437668
COPS5	-0.0498001020024308	0.132892465269647
PURG	0.116218756892715	0.133115062574769
TMEM144	-0.186607319357685	0.133218255719484
DIDO1	0.0710791778208124	0.133326891143029
CRYGN	0.218845545842106	0.133587574213218
PI4K2B	-0.113512658281009	0.133647897896611
IFNA2	-0.248851646203096	0.133774926224301
GSTCD	0.178731192466633	0.1338583902574
RPUSD4	-0.0964259987616121	0.133905525532785
C7orf31	0.15825432755909	0.133949788076081
NCAPG	-0.208575379544328	0.13409911130338
TTLL4	0.137288914853171	0.13414294098902
KRBA2	-0.2871557651373	0.134165842167612
TRMT11	-0.158396108855601	0.134178721293588
RIPK2	-0.0921989317753056	0.13419694020882
SLC25A44	0.0822407850286817	0.134267915910154
ACSBG1	-0.195534110979914	0.13436390107643
TMEM87A	-0.0666182462647491	0.134396015932163
CREB3	0.101715545850597	0.134434697640949
CASC3	0.0823788428829824	0.134510173251972
LTB4R	0.135110227876442	0.134510983971788
NRN1L	0.281626221729671	0.134588080319727
DIP2B	0.0982089332481717	0.135009888396442
WNT7B	-0.268215056001189	0.135071340649848
NBEAL2	0.108416392105427	0.135233600531628
AQP2	-0.30535972869417	0.135318286919351
SLC35A3	-0.117191970015527	0.135394759915601
GALNT12	-0.168549114899578	0.135505638341012
DOK4	0.18162507157556	0.135584800923547
HEY1	0.205964383460461	0.135629018710111
RGMB	0.172332898343117	0.135687100866575
CCL13	0.279419778538916	0.135713141002117
INHBB	0.180049707646576	0.135853308109757
OTUD6B	-0.105043317066024	0.135972870328782
PTS	0.0915476696918498	0.136167549881865
LYPLAL1	-0.0829584712446776	0.13623799009817
PTAFR	0.110279492480955	0.136446044874752
LRRC55	0.306856083222514	0.136455320602432
ARSA	0.140924729153206	0.136527009981177
TBX15	-0.324252259968013	0.136598771019213
KCNK10	0.227656222508764	0.136639838284152
HOMEZ	-0.10486428428859	0.136759213731476
CKMT2	-0.352810787095948	0.136891645465887
PLCD1	0.127432884722854	0.136972409970338
TUBA4A	0.145672389160854	0.136998343313308
CNR1	0.288455550264126	0.137001215832287
KIF2A	-0.0903704833361241	0.137293277708684
P2RX3	0.264980038644273	0.137362216387276
USP3	0.0852413112479393	0.137397739237898
RAB11B	0.105098903423081	0.137679297154165
BUB1B	-0.365206337699721	0.137825350301095
CD5L	-0.291067266509935	0.13793654944922
ZFYVE21	-0.0625637321287549	0.137973934705425
FCHO1	0.126907478356887	0.138118834838838
TP53BP2	0.0678085235602222	0.138334993215907
EVX1	0.167142359671828	0.138420498825368
SLC12A6	0.130379320619459	0.138545251311491
OR1A2	0.180801135030111	0.138594421303343
TNR	0.238045494203395	0.13867663335507
POU6F1	0.119895724388534	0.138702497706121
SUOX	-0.0870291553218934	0.138845869811335
PIGG	0.0773370504120976	0.138883826631546
GLYCTK	0.102794883657821	0.138921187831495
DPEP3	0.159391966256619	0.1389796220179
PRKG1	0.16487540464903	0.139232062084234
LRRC46	0.15228947498315	0.139362052251942
METTL5	-0.0943877403811264	0.139706968180931
VAX2	0.231640191256451	0.139876401305701
EPHB6	0.130397240981451	0.139879497182623
PAICS	-0.0972130907618043	0.139888641541288
DEFA4	-0.316105528752322	0.140111378938286
GPI	-0.1137598141209	0.140189387489404
HBBP1	-0.417767204939578	0.140233853407152
PHF21A	0.0748827657516991	0.140366618920842
ZNF225	0.201845323791915	0.140482917063296
CEACAM6	-0.428183238162488	0.140525869798452
NOTCH1	0.115618880385064	0.140791751845635
RRP12	0.126993311512964	0.140800645728431
SLITRK1	0.2453906222487	0.141218413935675
RNF111	0.108914898629052	0.141310936225873
LDLR	-0.113132827455376	0.141413223690108
SARDH	0.197439290887281	0.141466874579889
NFYC	0.0743516217671996	0.141601767703044
SULT1E1	0.220343164151231	0.141616725979995
ABCA13	-0.493530616306211	0.141717635868001
ELL2	-0.145181424503404	0.141836690686208
DNAJB11	-0.0931925551643937	0.141883261462156
SAR1B	-0.11216289041649	0.14229770856481
STARD3	0.100065154134315	0.142349831230104
LAMP2	0.0685752398961146	0.142358205464632
PRDX5	-0.103089136920884	0.142386297351385
XBP1	-0.171354262434961	0.142400433601448
CLNS1A	-0.123667266947142	0.142524236046163
MMP15	0.114304282533498	0.142592688112598
NFIL3	0.118065318788301	0.142749790411117
SUCLA2	-0.126895242218247	0.142825412761275
EPHA10	-0.293508559185008	0.142864728399641
SYT16	0.275762802043731	0.142995694316898
SRFBP1	-0.162130634639255	0.143233757366254
TLE1	0.115809501700077	0.143318470729201
LBX1	-0.258721114870665	0.143368181692744
RNF183	0.130784277795863	0.143530933770503
CPLX2	0.121770716009609	0.143567748001067
TSR1	-0.148827500230055	0.143700166913594
LSM1	-0.107207709489941	0.144016743991882
RAB11FIP1	0.093126585292306	0.144261275190397
NEFL	0.145354402942348	0.144283399300964
ANPEP	0.12864343061633	0.144291521538537
UNC50	-0.0715417077236529	0.144336337458587
PPP2R3A	0.145779431306746	0.144366692854593
REXO1	0.106779291879364	0.144458389218791
SLC7A3	-0.279056373918687	0.144460989418416
KRR1	-0.0966260009330764	0.144493951249705
LRRC8D	-0.0773681932857579	0.14477959677866
SBNO2	0.139688807173096	0.144791359111127
RB1CC1	0.0773355284277883	0.144897363080091
MYO1F	0.113294969397994	0.145014373470256
GPR27	0.179407048094281	0.14503687116985
PTPRM	0.240071512957633	0.145038287890575
TBC1D2	0.102109812848624	0.145200698135735
XYLB	-0.250021444162477	0.145217318530667
ZNF16	-0.285009107440946	0.14524216504954
ZNF445	-0.301153023168648	0.14541182152709
LEPROT	-0.132477721124421	0.145420114608495
PITPNA	0.101842387643719	0.145652534647372
NRGN	-0.139160635150851	0.145829665202156
KLHL5	-0.111192419503665	0.145850256277336
PTPRU	0.296385892466131	0.145964907009755
ZNF85	0.217532481501012	0.146015005209292
CD81	-0.119559365040324	0.146089305854048
LIN52	-0.165847972987816	0.146322677585091
SYNCRIP	-0.101147132481356	0.146559641759513
HLA-DRA	-0.141240394135835	0.146595159297408
ZFAND3	0.132265183823142	0.146827280391422
HTR1E	0.276656646226928	0.146928166406804
CALU	-0.0956483216199118	0.146968699476425
UBE2F	-0.0814563031576041	0.146991948062917
TMEM50A	0.0838967977704295	0.147049982712519
ARID3A	0.090125249502238	0.147086093564012
MGRN1	0.163904972084334	0.147254660280004
UCHL5	-0.0972495171481098	0.147260116034736
TMEM106A	-0.282703115500572	0.147368757288052
FILIP1L	-0.253748266275908	0.14742176163148
C2orf50	0.130170988047435	0.147451975587735
RPS27L	-0.0967310927655847	0.147497181726161
KLF6	0.0731870308038527	0.147647426965313
TMEM125	0.487748396706475	0.147977900179461
PDX1	0.178125424889286	0.148040249597773
WDR77	-0.318071365778393	0.148047980468783
PSD3	-0.218700904988884	0.148290418118882
PXN	0.119161867580164	0.148370638800954
GABPA	-0.112386504478148	0.148388721681207
LMO4	-0.0827282044478217	0.148842914720482
CFDP1	0.075139286971285	0.149039451286626
GNMT	0.117861988634622	0.149067559136589
TFB1M	-0.0986011730129679	0.149116726519672
PAX6	-0.290377236846044	0.149134642010188
FSCN2	0.158727157654127	0.149167635468071
RXFP3	-0.254213904515125	0.149281624695962
CRK	0.0997327778415533	0.149320146637424
ADAM28	0.12122289386614	0.149587178085536
FASLG	-0.16255300292416	0.149589038006396
ARL5A	-0.0985627087354928	0.149597451046812
MAN1A2	-0.100831547130176	0.149626301489601
VASN	0.275340531186941	0.149641230564817
MID2	0.130855052260287	0.149702193516453
PTGFRN	0.123902176320598	0.149790492774166
DAPK2	0.148603041103213	0.149918801850189
ITGBL1	0.22848581738767	0.149959096617664
COMMD5	0.0943225157220779	0.150019055276119
TRPV6	-0.277593562636433	0.150050723661724
PSMB1	-0.0607757433168299	0.15020444143355
VAMP4	-0.0791776131089499	0.150431118230124
NDUFB3	0.111511117456519	0.150463519794247
ARX	0.175565915783002	0.150578591216416
TFAP2D	-0.239862169212471	0.150875576477902
DNAJB7	0.184639351665549	0.150987967979072
NLE1	0.160877965553065	0.151011410907534
NDUFB8	-0.113562339658483	0.15109773490525
YIPF3	0.0685353868935801	0.151177181402078
RLF	0.0938624573841471	0.15121339978516
EAF2	-0.192543550686612	0.151234331460462
ZNF496	0.0990590738011936	0.151234420054996
NTSR2	0.228352449756111	0.151308997965889
ANTXR1	0.23119419394508	0.151497381258921
RAB3D	0.167680626575136	0.151544628205626
RGL2	0.083744976397587	0.151599409985483
MAML3	0.131323886712852	0.15180338069993
ILF2	-0.0793358526704528	0.151837730466215
ERRFI1	0.253580675003932	0.152684371742103
C3orf62	0.123533113598913	0.152846803642242
PFKFB4	0.106468825856036	0.152980265385906
FAM20B	-0.0948046750510141	0.153083887619184
SPIC	0.125616532244096	0.15308583495322
CD274	-0.340998159456855	0.15347023255334
FUBP3	-0.0818249917304881	0.15364589937866
SPATA5	0.276585911017111	0.153895077138434
TNNC2	-0.130090200616349	0.154015328842172
FLRT1	-0.236383627330126	0.154016694024088
MCEE	-0.0949938438799212	0.154021676284577
C19orf25	0.11004907758506	0.154117760281331
EXOSC8	-0.096691491788115	0.154160418293903
MCM2	-0.147407994437526	0.154309938282486
ZNF69	-0.318212904032853	0.154434563272499
ICAM3	0.0701468758907531	0.154460609756616
PRG4	-0.378191424569151	0.154703194778651
MRPS35	-0.0711306807920824	0.154726670909238
HLA-DRB1	0.914684338990765	0.154890764887647
TMEM100	-0.321561152415713	0.154945897583608
BTBD2	-0.118782096475834	0.155002515970226
KLK13	-0.308253448765604	0.155084181104776
GPR12	0.163613757203471	0.15539910042233
SLC12A1	0.33460615725011	0.15542729277459
STAT6	0.0975940589877489	0.155663768981875
PLXNB3	-0.297764072526392	0.15575108784694
NTNG2	0.134959722599422	0.155805153911678
DCTN6	0.0578579290269507	0.15601823728344
RFTN2	0.287735403486219	0.156044710983459
MFSD1	-0.0793991146812276	0.156142884678937
MNAT1	-0.190132291432106	0.156190106189019
ENTPD7	-0.287111058933776	0.156256663688742
ABCB10	-0.138100287783583	0.156305529089775
ARL2BP	-0.0791389572206747	0.156420471941632
UPF1	0.107191232842225	0.156562107267977
DNM3	-0.157263779618688	0.156896856074672
PAPPA	0.298763876261068	0.157090603410516
NUDT18	0.101506990584708	0.157232963066318
LYPD1	-0.319586671445661	0.157278033430445
CHRNB1	-0.0866287658635594	0.157342367705138
SAP30BP	0.099724320847705	0.157399170549965
PANX2	0.152477307734685	0.157466237167767
FAM120A	0.13768763758697	0.157563483632697
MCCC1	-0.093359356794104	0.15763428521781
CIB2	-0.271770529189728	0.157817728479571
BAZ2B	0.0961555096606412	0.157961373604892
CD320	0.197556048510745	0.158519000143967
ZC3H14	0.0917480209136832	0.158599727382128
NDUFAB1	-0.0913426969042144	0.159010913917402
DENND3	0.0986906128280678	0.159072126848681
ZNF787	0.102961037039266	0.159187017004943
STARD10	0.127148515232152	0.159289377615756
ACAT1	-0.0912173117768109	0.159335594185268
ABHD5	0.14210903091537	0.159372475257602
BDKRB2	0.175212846969208	0.159408719098019
CCDC134	-0.183590158134245	0.159478667632476
SAG	-0.204003504866461	0.159496954291658
BFAR	-0.0822523888549735	0.159512905059907
ASB6	0.0906673414524981	0.159695957204319
NRIP2	-0.257913369110951	0.159707161035607
PTDSS1	-0.0750456570673848	0.159996241730612
ESD	-0.0789560779001839	0.160022393212671
MTSS1	-0.0909905996623168	0.1600408435518
MAP1S	0.115827451263285	0.160050489077607
IRS4	0.311432801920892	0.16005634171924
TBX4	0.1148754431855	0.160058769342036
ITFG1	-0.0801257812288894	0.160290283574304
DNAJC16	0.300023579368113	0.160373759192883
MAFK	0.120956051715562	0.160399534007687
EGLN3	0.125429037776322	0.160519040939612
RNF185	0.144467306990616	0.160723156087217
NEK9	-0.315355420259339	0.161086348754831
SECTM1	0.13886821336799	0.161108857896902
FAM3D	0.139270521338679	0.161282402616373
PTX3	-0.165237455019275	0.161599722839086
SERPINA4	0.205883827617517	0.161775829203768
LFNG	-0.14398344254994	0.161909202884535
IRF2BP1	0.0986445572484476	0.161947974260188
CSTF1	0.149277017749899	0.162107506310639
SPPL3	0.0784099643686682	0.162169107697904
TMEM38B	-0.162470038315016	0.162200509144839
XPO7	0.270290881169223	0.162203376432902
PLA2G4E	-0.260909130128458	0.162343107979948
BRAP	0.246716146245044	0.162521447108841
INPP5D	0.076025155443916	0.162618338116687
SNAPC5	-0.135258030788597	0.16272506659401
DNAL4	0.0899348462849643	0.162774867036157
ZNF414	0.292328463317813	0.162880201514523
RAB33A	-0.101921147937615	0.163311019641639
VPS18	0.10053049445737	0.163331052000679
ABCE1	-0.170713981345985	0.163430749940587
ANKS6	-0.275980225547387	0.163437359235466
AKAP11	-0.0756332600588472	0.163586682519597
PHACTR4	-0.0666051329793422	0.163616636201512
VDR	0.200735982045134	0.163639118854551
COL23A1	0.314703983099814	0.163711667306029
DUSP12	-0.0660563182520626	0.16371472434719
PROM1	-0.361906297360192	0.16380577824572
ZNF250	0.119724596346331	0.163825551733775
EIF2AK2	0.134058484031193	0.163966801357164
LMBR1L	0.0995581411399389	0.16399011196553
CCDC24	0.167145802608124	0.164523231925735
DHX8	0.0736023185709183	0.164862594397992
NUP107	-0.0817628970330357	0.164911295529811
ADORA3	-0.165143269886015	0.164920032401081
ABHD2	0.132868853150609	0.164939013902764
RGS10	-0.104364106089825	0.164961579916345
UCK1	0.0655512802950682	0.165019970196846
NR1H2	0.08957981858652	0.165134171957445
FLII	0.0832401477820666	0.165460838474577
PSMD14	-0.120475260696026	0.165694037113426
LOC93463	-0.306452968081379	0.165730195384704
C4BPA	-0.308759656149642	0.165904998899055
CRYL1	-0.0831343682805903	0.165982840042472
WIPF3	-0.319968744277136	0.166019151324772
ACVR2A	0.162930279788351	0.166043952706967
ALG10	-0.354291290726327	0.166055712538228
ITGA5	0.112882849620832	0.166430418089057
TMEM185B	0.11277941796786	0.166630013405985
M6PR	-0.125258587354722	0.166698807641855
ZNF8	0.175711181239272	0.166729222505368
CYP27B1	-0.258569970323231	0.167076962261291
PSMB10	-0.080776345051671	0.16719591518526
IGF2BP1	0.186375033395619	0.167278125974451
SLC6A12	0.129809153565453	0.167369030388041
GPRASP1	0.151243589667923	0.167387702992513
KCNN3	-0.273494477371478	0.167456199981844
IQSEC3	0.169404758334112	0.167489673102732
GNB2	0.0998028235584174	0.16755021124516
SULT1C2	0.146801319793764	0.167695224126819
SSTR4	-0.290338322443178	0.167716678106026
ZNF571	0.261201389811919	0.167945575400912
COMMD8	-0.0953450095786073	0.167971924854365
BCAP29	-0.094616330679294	0.168000938120186
GCNT1	-0.0915554769874074	0.168046307101273
GIMAP7	-0.111643307170299	0.168345718062367
GJB4	0.26031283799104	0.168466374918692
ISOC2	-0.12999914356571	0.168562400824615
ARHGEF3	-0.0898489685147901	0.1688567764141
SLC23A2	0.0892897946332596	0.169010450283746
DNHD1	-0.160293321464831	0.169052973076335
PRRC1	-0.100675843486479	0.169056772318383
CHST1	0.273231127765074	0.169066816092966
COX6A2	0.295636929707316	0.169069685081819
DDX25	-0.25310460871388	0.169353500323743
FSTL1	-0.205345694188461	0.169479196276546
GIMAP4	-0.064061694429272	0.16948179682779
ATG16L2	0.117096513960685	0.16952567454637
HSF1	0.31803576340808	0.169630947938842
RCN2	-0.0929883974873835	0.169787355942758
POU2F2	-0.0980789208540473	0.169958191141261
PRPSAP1	-0.0590922413140254	0.170005899029602
ACSL1	0.15438120089626	0.170235853166835
RYR3	0.221501574192917	0.170307422744238
GLP1R	-0.255460480759932	0.170449693208748
DYNC1H1	-0.0679225599730042	0.170586443975636
RBP2	0.31818653214321	0.170659930829221
BTBD16	-0.296220991262601	0.170790343266693
SOCS2	-0.18070314629002	0.170854912009359
ZNF784	0.114250978050896	0.170913133727813
SATB2	0.165019889448015	0.171004949590779
GUCY1A2	0.237625392065361	0.171089234934448
ABCB5	0.284281076945265	0.171225746083262
CUL7	0.249726336048816	0.171266948652656
MYEF2	0.135975801520746	0.17143816514964
DCAKD	-0.091370241612946	0.171604512290219
KLHDC8A	-0.22783546012269	0.171739689629092
VAV3	0.0924759285165422	0.171832856062787
STAC	0.237787076567004	0.17186147498742
COL6A2	0.189516701009625	0.172096308370951
MRPS30	-0.0759259334022895	0.172198191428242
TGFA	0.138248154981957	0.172233409767985
SPP1	0.392495794948117	0.17243896853764
PVALB	0.225963121749973	0.172609635906095
BAP1	0.0777523492277981	0.173169104662179
KRT72	-0.321073132526361	0.173272061579058
OR4C6	0.240830604125826	0.173297588907989
TTK	-0.378269914049268	0.17333415249988
EXOSC9	-0.0984966853324201	0.173445188398768
UBFD1	-0.135392200167516	0.173519537027026
ZER1	0.128884604531765	0.173582610862255
ZNF711	-0.283512693442205	0.173677991436265
STK17B	0.129379881523821	0.173860436657026
SLC35F2	-0.13877375538708	0.174013963857696
COX4I1	-0.0734968153535043	0.174249789370226
CD302	-0.102561493104676	0.174836381459323
ADAMTS1	-0.128315828013801	0.174837633532215
SCGB1C1	-0.147213389020745	0.174976747472094
TAF5	-0.0813133074407428	0.175460568541819
WWP1	-0.10631553855761	0.175523569726819
IFNA4	0.185596718050262	0.175701110633805
CALB1	0.233124670061384	0.175731151371205
IL1RAP	0.207182014576045	0.176056338776595
EIF2S1	-0.078879305285823	0.176230428030115
GLIPR1L2	0.20231591253531	0.176250302325074
FAM53C	0.114561104541794	0.17636010668529
NOVA2	0.235013631275175	0.176408169166214
GCC1	0.0581668464692235	0.176808968141648
IGFBP4	-0.250130358523409	0.177126843513356
CSPG4	0.119984251814488	0.177370248932926
ARHGAP24	0.131610120810946	0.177385778179249
PRRT1	0.116117295993109	0.177631718399004
AUTS2	0.172990744529185	0.177661783353223
SLC15A3	0.0955109513278769	0.177673607123047
CEBPG	-0.0692966250709466	0.178137155289011
CHIC2	0.0742203397354082	0.178147569427845
PDHB	-0.0701381632638363	0.178244435024877
FASTKD2	-0.141621073383257	0.178303934257571
RNASEL	0.0993072207099228	0.178408132033003
KIFAP3	-0.0831151236432675	0.178416866874523
NCBP1	-0.0586480996579697	0.178528496673373
LRRC40	-0.117399176507963	0.178734254856514
CD22	0.196498179195052	0.178822935921599
C5orf22	-0.109170731997132	0.178898410038952
PDE1B	-0.248332284674925	0.178904331719324
VRK2	-0.143251296667751	0.178973036178994
CNFN	0.240713068691873	0.179084216406805
ME1	-0.0909420482767573	0.179126390001104
TNIK	-0.133983703744097	0.17917147537272
CLEC4D	0.203262043546015	0.179227662690056
COL3A1	-0.158489479319583	0.179527023731941
ENAM	-0.275758738968053	0.179706967599367
RGS3	-0.19102364359986	0.179817312260387
TSHB	0.252517477284258	0.179851280142956
GTSE1	0.0941113957797457	0.180292217388883
FADS6	-0.310393660107168	0.180297984170415
UBAP1	0.0729907744632499	0.18041957347698
FCGRT	0.0891315223898808	0.180454782915976
BIRC5	-0.219458741759498	0.180579684021347
IL5	0.205698395728097	0.180618938388247
ARRDC3	0.140263577310875	0.180744669760764
HRH4	-0.274206674121808	0.180816696923897
CDC42BPB	0.110822201690464	0.180868324475748
ATP9B	-0.132461694680677	0.181230278947946
EPHB1	0.140949478554167	0.181306133110749
ZNF157	0.164204555351806	0.181397106350654
TFE3	0.105969024251618	0.181656913241595
GP9	-0.143013886420013	0.181658277844701
TRAF3IP2	0.098554837612407	0.182016217030235
STK10	0.0911058889989818	0.182031072983225
ST6GALNAC2	0.150069887439529	0.182134260789306
ESR1	-0.285851916792152	0.182171518813368
NCAPH2	0.0988809066816079	0.182226314389961
SLC1A7	0.233657119422582	0.182253915263491
CDH15	0.293263020568408	0.182255219347367
SCD5	-0.316836448417233	0.18239189451583
NCK1	-0.0871259024484168	0.182445600734733
ZNF536	0.236180379354212	0.182666167755198
ST6GAL1	-0.0960433603802464	0.182989010710723
GATA6	0.159026522709634	0.183077111887231
SRCAP	0.099171100966879	0.183297548806068
SNTG1	0.202997041963703	0.183516765466631
IFNG	-0.163685757039236	0.183553839941364
DYNLT1	0.073958939918108	0.183679473664072
ZNF22	-0.0871323685342213	0.183687678270353
GTF2A2	-0.0675859406416919	0.183764026968236
GMCL1	-0.112027808469848	0.183912103140634
ALS2	-0.0841195831764994	0.183994951801683
TELO2	-0.154673231915217	0.184070942386575
TMEM79	0.122220699750661	0.184105218810075
EIF4ENIF1	-0.0708126030259217	0.184302462225262
ASTN1	0.216429970585821	0.184413190030683
KLB	0.198643360666011	0.184429450067442
HECTD1	-0.0649702606752705	0.185290807616278
CYP39A1	0.192997532610396	0.185406168783897
GADD45G	-0.335651785656689	0.185544040734182
RBP7	0.11981131753185	0.185574550521617
FCER2	0.165235521068291	0.185672179860409
FARS2	-0.0723583503020775	0.18572434475482
TMED7	-0.0732697819437922	0.185853189565134
PLA2G4C	-0.202989157596123	0.186060527393312
BTN3A2	-0.121335935484922	0.186168629829848
CCNC	-0.101797638499069	0.186185973584232
PPP5C	0.148677511061937	0.186285113983539
LONRF3	0.257566859557977	0.186319527816512
APOL4	-0.23790140007361	0.186530118755806
NOC3L	-0.0978493434897647	0.186575092716019
ZNF630	0.138395773142693	0.186629076860892
PDE3B	0.102003996326054	0.186657899732359
GOLGB1	0.105713268720911	0.186702480164142
RBCK1	0.0836621977356398	0.186782204025981
DNAI2	0.12103313393637	0.186820463194767
PLA2G10	-0.277989692393059	0.186823873544612
GFPT1	-0.159603575784421	0.18686687441756
TRAM2	-0.157953319874728	0.187430648329238
C19orf18	-0.224731665699758	0.187537166121197
DGAT2	0.133794059838095	0.187547557290585
PFKFB3	0.166230476342656	0.187609460157099
EPHX1	0.271811412961014	0.188083162917564
WDR75	-0.0723683032696636	0.188088973190615
ZDHHC4	0.0869786311195972	0.188160551705241
SLC22A15	0.134057059617576	0.188190767605665
KRTAP3-2	-0.268841439965224	0.188307428083359
CLDN7	0.224140271851133	0.188321466456701
PRTFDC1	-0.108800396329729	0.188409310902078
EFNA3	0.172456601398041	0.188520508258732
ZBTB1	0.283127497119169	0.188612604197594
ESPNL	0.233503791943547	0.188751309257457
SLC9A5	0.0977358770124059	0.188784114538414
CUL5	-0.100875475474166	0.188928767784088
AOAH	0.098948212885392	0.189000664901574
PARP4	0.0675441888006958	0.189239978866292
PHEX	-0.331165462193374	0.189623016620317
SEC11A	-0.046632595696968	0.189635095385767
EGLN1	0.098774029806969	0.189669438702436
SCG3	0.291902709913088	0.189724688204118
AGPAT4	0.0929906416704034	0.189736592570294
TMEM127	0.0817980238670426	0.189761120081801
IGF1R	0.108543399721616	0.190008206684939
IMP3	-0.0812029176151139	0.19004696769491
TRIP4	-0.050862892283722	0.190232927595032
HLA-DPB2	0.22227459911217	0.19042977303231
RGS1	0.272518754969473	0.190432984240521
DUSP5	-0.138709641982921	0.190470553428643
APBB1IP	0.076577611847199	0.190802485216194
SCRN1	-0.101654357796371	0.190961660617559
NR0B1	0.213408700200969	0.19096433573123
CACNG5	-0.255929550634585	0.190967703565358
TXK	-0.124399164315934	0.190973242760638
PACS1	0.0861570515437755	0.191037828222332
KCNN4	-0.125216615298957	0.191107387901283
GRK1	0.208546807844654	0.191136815995838
NBN	-0.0937518741928622	0.191152722535177
ASXL1	0.0857743395589647	0.191305832343078
PKD1	0.142450072031842	0.191438794417217
SH3RF2	0.248776085619772	0.191451248960138
KLHL7	-0.118784485556458	0.191544498616315
SLC37A1	-0.0847108860659462	0.19164650726507
GLIS1	0.118066417436625	0.19201309258575
ZXDC	0.0870884641622558	0.192081410534288
CKAP2	-0.135944777171672	0.192102102644611
LRRN3	0.386884415767308	0.19224617040595
KLK1	-0.289930856232215	0.192291447715473
CSF2	0.272419864319365	0.192540775759387
ABCD3	-0.0772802677549027	0.192598905383465
FGD4	0.138128357504364	0.192918510343695
NPHS1	0.127625594506492	0.192977232529039
IZUMO1	-0.245785727036084	0.193129933173911
LSM11	-0.23128040303996	0.19338931764071
CCDC63	0.247940544464177	0.193405050970601
PLEKHN1	0.256805457102291	0.193464975364508
TINAG	0.153636994949351	0.193526546039968
CD109	-0.244323631249219	0.193640326910215
MN1	0.172509990716212	0.193651447113446
GTF3C3	-0.0732144061378444	0.193696905623241
SLC12A5	0.262846659015432	0.193874550370885
ANKMY2	-0.0886410930139663	0.193950967651508
RFX5	-0.0830294153129794	0.194045074508989
ZNF714	-0.277011917514874	0.194051846782066
PHOSPHO1	0.140282422476196	0.194150377955522
NPY1R	0.141584976447876	0.194483889398465
COQ5	-0.0944166013353573	0.194514462898482
PCDHB19P	0.129899984238219	0.194611954690696
RNF17	0.162443850706466	0.194670723529565
RPL10	-0.073855831400671	0.194782801825661
TRPC4	0.130148986717251	0.194809881170046
DNTTIP1	0.0808455445097742	0.194924282326516
BMI1	-0.0874234627876254	0.195004440149947
ZNF132	-0.296297707070234	0.1951728404658
LMTK2	0.12621409370408	0.195192424348438
ANKRD6	0.133449639319353	0.195353243682309
TTC26	0.155358038148588	0.195465715143927
GJA4	0.254037663166055	0.195537326826514
PAK4	0.110492671450342	0.195864634330961
FTSJ1	-0.0761877499385264	0.195975065825572
SULF2	0.142362889384541	0.19598417151241
NEFM	0.108390166354178	0.195999746383031
GLB1L	0.145705055864327	0.196203959274843
SPATA2L	0.0912878516210442	0.196237348627763
FTSJ3	-0.0841376474886175	0.196279051040771
CCDC33	0.123923729604591	0.196301877485635
MAP2K7	0.10525490702526	0.196374530926598
PIGW	-0.142350219312208	0.19642422194157
PLOD1	0.129567033115371	0.196534984354325
PSMB4	-0.061645392249301	0.196629024640448
DHX57	-0.203463399854189	0.196687947389983
THBS1	0.182516126692457	0.19681617974439
SELP	-0.155824367809852	0.197126332014901
SLC16A1	0.181792576348228	0.197251640364624
SLC7A5	0.174863753945764	0.197442106184004
DRG1	-0.0517617971486972	0.197605141540318
FFAR1	0.193448430281136	0.197668325739845
TRIM11	0.0961941646712878	0.197834339190647
PPP4C	0.0813754451109734	0.198144448909203
GALK2	-0.144962783018359	0.198364487322373
HMGCR	0.118158630294913	0.198403368447029
USP37	-0.0883635154405811	0.1985840782064
VKORC1L1	-0.0773845775890845	0.198591539496095
CORO6	0.295201725645615	0.198738278723033
MTHFS	0.0921670579207277	0.198767871329139
ARID5B	0.10178612515882	0.19886088125202
ASPM	-0.358738359594896	0.198881371736901
PLXNA2	0.231672381689523	0.198914883313889
TMEM33	0.166740022270384	0.198930194026485
FBXO32	0.114979980279372	0.19925835418157
ZBTB34	0.0821668653388778	0.199263470741832
SERTAD4	0.141141027674353	0.19938774530043
CMAS	-0.0915183385280773	0.199398519766823
PRDM7	0.195642009684975	0.199512965523844
RALGPS1	0.0863933726451114	0.199722908440996
NAALAD2	0.252927655585478	0.19976200027616
ADRB2	-0.124026380847017	0.199997545101938
TRPC5	0.116232728402039	0.200622612073878
SUZ12	-0.0654551013265969	0.200703782228954
BCL2	-0.0934320230428449	0.201071579502988
PDCD6	-0.0456848258115254	0.201294400431746
GZMA	-0.132806820013666	0.20133870397455
TSGA10IP	0.224196092674028	0.201340928919229
PADI2	0.186619889096029	0.201595260562887
TMEM54	0.199312348832169	0.201686236938651
CSPP1	-0.19870285510682	0.201947939797877
BTG2	0.0751225133393838	0.20255799141147
ZNF480	-0.0714575217983535	0.202769275723319
OGDH	0.0877541158440529	0.202838803089124
GPR160	0.134562271177504	0.202856467546217
LIF	-0.214631833716191	0.202857167726931
MGC15885	0.159884306328648	0.202994743011179
METAP2	-0.0862214115914766	0.203022723708856
MPDU1	-0.122969092588932	0.203103393662863
RDH14	-0.0876146650329375	0.2031318068023
MAP3K6	0.11197790930194	0.203274880316106
MEPE	-0.246704787394359	0.203276271040844
GLIPR1	0.106748243347377	0.20329198511301
LGALS2	-0.226537195452872	0.20331864408339
PRMT1	-0.0815078374802614	0.2033370004269
TUFT1	0.151877503514716	0.203456864505194
ATP2B3	-0.188144583886914	0.203504242565697
RAMP3	-0.195497695714637	0.203506136534365
HAAO	0.141452223107482	0.20398669184454
MCC	0.252318234054684	0.204112554787177
PGM3	-0.0949439247005994	0.204243977501278
KIRREL2	0.0909814227328019	0.204325809071397
SYDE2	0.152512525807323	0.204332433289749
MYBPC3	0.129910825877381	0.204492341956212
PARD6B	-0.270392113506821	0.204627002572732
CCNA2	-0.152897931637747	0.204758893350359
GPR18	-0.0932224498051086	0.204995966183048
LIPF	-0.237542916903386	0.205044512951927
RHCG	0.206112780925293	0.205100299270553
AMDHD2	0.135344270362166	0.205116174954275
SIM1	-0.270101480177609	0.205180502886832
CTSS	0.0826582923722494	0.205242742013336
DCTD	-0.0747772174443844	0.20532432985344
INSL3	0.103741556033013	0.20555960468071
MRPL51	-0.096125821378986	0.205675283427345
MGAT2	-0.0663614153297987	0.205682330606957
TMEM86A	0.0992628914469171	0.20576985204967
HCK	0.0865328349881764	0.205848356973182
CREB3L2	-0.0660373118762578	0.206022545302527
TMEM40	-0.109479514328602	0.206153923610858
SEC23IP	-0.053654429573613	0.206195654654039
DTYMK	-0.10883751141971	0.206455065934575
GRPEL1	-0.0713302461395564	0.206516143877649
NAPA	0.103972612829344	0.206985501425517
PHF12	0.129893774588784	0.207058263598463
FGF4	0.251448284703239	0.20707057207962
SPZ1	-0.298862038986392	0.207260238290382
TLR7	-0.129639457767448	0.20729194591347
LRP2BP	-0.304290029072223	0.207324225022052
DOLK	-0.0812348349485283	0.207345269792463
ANKK1	-0.210323893784607	0.207749153276173
PKD2L1	-0.277679502377011	0.207791717783607
PLK4	-0.100215367545937	0.207814402279726
GNPTAB	-0.0777443705299978	0.207908434102119
VEPH1	-0.308318357958477	0.208062003485149
ITIH5	-0.160569689873597	0.208138025567064
GDPD3	0.124574035313384	0.208247466891994
VN1R2	0.210618197538508	0.208386065122008
MIER1	0.0664137453083482	0.208396903995067
SH2B3	-0.0741270524773787	0.208491367584777
NIP7	-0.0647868407033441	0.208519029173641
VRK1	-0.0886976617598547	0.208961384510143
SYN1	0.141674395922185	0.20901230575714
GLRB	0.296833892782665	0.209103331856978
HLA-DMB	-0.091797873913098	0.209199287682792
ST3GAL5	-0.104403832118803	0.209209670788738
MAPRE1	-0.0501733185418516	0.209331592433533
ATP11A	-0.210019337861308	0.209691068646998
SLC22A7	0.140745430253731	0.209756094144632
APIP	-0.0801196505382231	0.209980240874215
RASGEF1A	0.114974488690376	0.20999755552956
USP15	0.098479756438099	0.210132672538688
TFB2M	-0.092388306820065	0.210179657598386
ABAT	0.0948084622464576	0.210232269537067
HSH2D	0.111717638082941	0.210520442216132
ZNF649	-0.276586209762931	0.210566550892506
TGFB1I1	-0.163091795156389	0.210688819804774
PGK1	-0.0650135429383241	0.210840619989857
KPNA3	-0.109933905647441	0.210932637508332
LIMD2	0.103146835733231	0.210945986557988
RABEP1	-0.0761365887461585	0.211070140572509
RNF166	0.0975705718704241	0.211156312580775
CPNE9	0.174254755902445	0.21123955734102
CPT1C	0.126304884894593	0.211420096441655
MAP1LC3B	0.0661067211515345	0.211425376877231
SERPINB9	-0.136440786833812	0.211512481131285
OSGEPL1	-0.170730896133488	0.211689228156003
ACTN2	-0.25919665927838	0.212046269527214
KBTBD2	0.0526340459606676	0.212064494739314
HEBP1	0.132252702267575	0.212141098645038
MMP25	0.0904815579028337	0.212151593988949
CEACAM3	0.155594313223983	0.212225451484158
VAMP2	0.11674436178673	0.212250844639937
PROKR2	0.183154660093878	0.212268440747984
CAND1	-0.0698973604715478	0.212438483682084
INSR	0.121167751154335	0.212838063523039
NID1	-0.297059777177531	0.212843206076815
PID1	0.173935888979267	0.212889118819112
SMAD5	-0.100780408648336	0.213315334851408
PPARGC1B	-0.187539193638738	0.213390283618544
ETFDH	-0.0749443194231585	0.213436559454895
CHRNB4	0.280049587138477	0.213775154608849
ADCY4	0.109988927426306	0.213861482854134
CAPZA2	-0.0611978013113088	0.213931254801494
DDX1	-0.0644506755122345	0.214069503905883
CD59	0.131280180064596	0.214207398171307
SYN2	0.173616406636329	0.21424702271899
NAP1L1	-0.112126643852353	0.214579499576141
NXF1	0.0567183803250595	0.214841686114547
IFI30	-0.0965068136191167	0.214889529540671
PARVG	0.0789558874805181	0.215030976678161
RABGEF1	0.0754824022412173	0.215184671965685
SPATA2	0.106118470849363	0.215275342271348
NAT14	0.148072365993014	0.215459538605086
COX11	-0.259717103373808	0.215557833984075
SLK	-0.0988519285374574	0.215812008241373
RNGTT	0.0678337574387529	0.215850561874731
SPON1	-0.264829351872502	0.215851292934809
CCDC81	0.188239520769872	0.21586640117252
LILRA2	0.0879089822400871	0.216101913637805
RBBP7	-0.114148657780173	0.216593363613213
MAZ	0.164858711362106	0.216748766266223
GPR135	-0.268939783920975	0.216817529994823
DCUN1D5	-0.0738305882128572	0.217095739776137
CCK	0.266326679575394	0.217128362317342
DYM	-0.0516214063150926	0.21723174922758
SRGAP3	0.228311217308446	0.217324813655953
MDFIC	-0.140653385209384	0.217512375149371
BCL2L2	-0.0801338765572215	0.217707787379882
PDCD6IP	-0.0618594564213915	0.217739992308648
ERBB3	-0.256412475454504	0.217836665439822
CCDC112	-0.135042159665434	0.217858094115762
PLA2G2F	-0.288927036905446	0.217892975874607
MS4A6A	-0.0858407381088195	0.217933662160961
GLRX5	-0.109290865785717	0.218054588971003
NOC4L	0.0847564576025372	0.218158234709191
FKBP5	0.169167516263852	0.218299082812043
GRIA3	0.181740825108204	0.218678829907227
ALG14	-0.122427679877705	0.218685822605555
RNF213	-0.113841624433453	0.218752069849888
FUBP1	-0.0891281509005957	0.218801892284862
AKT2	-0.252277608887657	0.219142716379758
NDUFA12	-0.0778928298964479	0.21923329744983
LOC441179	-0.272471496472915	0.219278660884217
RNASE3	-0.222634050960488	0.219285216095179
AIPL1	0.21089803865148	0.219417055043124
KCNK18	-0.342130804852163	0.219899364031654
IDH3A	-0.0792283279899966	0.220019292900216
PDPR	-0.0941137896969577	0.220057548630317
BOLA3	-0.0822062068770757	0.220078415718193
CCL5	-0.106161088825933	0.220158643373438
GJB6	0.159816619864168	0.220249805521574
SORCS2	0.262068395978552	0.220357067780032
STXBP3	-0.0875040284134476	0.220581130157408
SPTBN2	0.150070229499391	0.220869771646328
SMARCAL1	-0.0833281281180218	0.220953492203237
TICAM2	-0.123812990924407	0.220953695973598
TRIM25	0.105309369350424	0.22097479382051
ITIH3	0.252137189183044	0.220985585818059
FBXO22	-0.0797219179693318	0.221062828885368
SCYL1	0.115742248735629	0.221222897383037
COL4A1	0.185539770665553	0.221237305464838
DBNL	0.0744550465559097	0.221429279571702
PPP2R5A	0.0691302350011167	0.221534338585779
HSBP1	0.0536457650372988	0.221573763311874
GPD1	0.189223625508583	0.221581598555514
GCAT	-0.206152195039522	0.221637027764007
P2RY14	-0.324414663377509	0.221769534549529
YPEL1	0.0889621138077263	0.221774571398363
ECEL1	-0.289586857964935	0.222019186611339
PROK2	0.0864941227639235	0.222159067426996
GIMAP8	-0.0763956436305007	0.222387966623212
RFXAP	-0.068405123638053	0.222551450661902
AKNA	0.0856910594170959	0.222750889396686
PAX9	-0.292375061529691	0.22291044836256
CALCOCO1	0.111544513283818	0.223120681084783
SIPA1L1	0.0986248360687005	0.223144988363577
MAPK3	0.0811887162584686	0.223194296514339
PDIK1L	-0.0778213394304057	0.223550219875072
GRAP2	-0.110397370659112	0.223755192175551
FCGBP	0.168092658690146	0.223809904794558
SNAI1	0.129373115726787	0.223818892672306
CPNE3	-0.0701529210440999	0.223838763551567
MRPS27	-0.0727501901605114	0.224061101488804
HORMAD1	0.294026760288486	0.22408890252574
ZNF541	0.212930975095975	0.224145648977345
ABLIM3	-0.153090272608464	0.224148216283998
AAMP	-0.115753848074607	0.224251136688629
LLGL1	-0.0970270432278371	0.224258586338369
CDH20	-0.275471692344388	0.22454297341693
TRIM67	0.170238988867495	0.225144862204592
CDO1	0.177669504361076	0.225237240252089
SERPING1	0.196993837917407	0.225286727191188
FANCA	-0.273177493715724	0.225431731345537
KCNB1	-0.233621003421922	0.225464391606976
ERF	0.104626463912163	0.225727085012635
TBC1D20	0.0585496896628896	0.225835778500563
VEGFC	-0.263698145403684	0.226021968513588
SPATA20	-0.157830269132274	0.226075477613294
GALNT10	-0.0776340717873394	0.226150857747223
MALL	-0.234000756195406	0.226475573367515
SOCS6	0.15281079098975	0.226499635178262
MCTP2	0.117605927715206	0.226556605248403
GLRX	-0.0643925005566306	0.226579173857466
TRIP11	0.0624725388730631	0.22687488900984
UBQLNL	0.139380143581328	0.226891996293613
KRT15	0.245339008357708	0.227041554986199
ACY3	0.109040809841642	0.227058631282352
ZNF793	0.167508982905251	0.227196679064252
AMD1	0.0650413579667353	0.227301902146874
FIZ1	0.118255903860769	0.227312262711891
HLA-DRB3	-0.157055702941672	0.227629644344583
PHC1	0.0756311728059123	0.227788425698035
TTBK2	0.172505778826436	0.227799125594293
DSCR10	0.117665183499712	0.227880302242583
SLC28A1	0.186545537644433	0.228148624920548
TFRC	-0.0938757373718992	0.228291188199076
GNAZ	-0.12174857413738	0.22840939469736
GOLT1B	-0.125345068345904	0.228557501810371
SNTA1	-0.120929933035505	0.22858438243759
KCND1	0.170623005175035	0.228683018371993
HDAC8	-0.206717578674739	0.228705474088545
DHH	0.266631305562494	0.228817896258275
LRRC2	-0.230453216262004	0.228873131552897
TAPT1	0.112238296251154	0.229171428952118
PAK1IP1	-0.0893102045313112	0.22919190344816
NCBP2	-0.0869978548555235	0.229411857295779
IL2RB	-0.143226763661748	0.229437880543346
MCHR2	0.167781236503234	0.229532434208261
RPL28	-0.0670082485514261	0.229568483150663
SERPINC1	-0.299132498783688	0.230037505501463
MAP3K11	0.0840501233926947	0.230056216401373
GRIN3A	-0.254302777746085	0.230133033689041
ARF6	-0.287171632049942	0.230148548604673
GPR143	0.144263471848084	0.230240360059463
EPOR	0.0778618034402596	0.230352889979401
BBS2	-0.113536885787875	0.230547685559023
NEUROD2	0.186641891009921	0.230869523682397
SH3KBP1	0.0480589804000182	0.230925956980166
TCN1	-0.19445855300768	0.231004737235162
KIF3A	-0.262549267819588	0.231086214679947
BYSL	-0.119989802059878	0.231257799400925
KCTD2	0.0705916540019231	0.231269004128967
GDF15	0.145126240206183	0.231318690103736
CYP27A1	0.151661234725502	0.231817574355961
GDAP1	-0.304966689750395	0.231985358735546
RDH8	0.18332739367008	0.232010874224553
ZNF621	-0.082222582374972	0.232154923175798
DCTN2	-0.0466702591335979	0.23241926018136
BPNT1	-0.147465492547487	0.232732598704239
DLG2	0.115666877359959	0.232786014329741
DKC1	-0.0726016949333275	0.232827385891878
HOXD1	0.220230048031577	0.2329253275483
RNF186	0.170608343203992	0.233167937536837
SLAMF8	-0.228194106063603	0.233375256538229
LCP2	-0.0433168033947062	0.233607415888079
C5orf24	-0.149049530011409	0.233714869948914
MOSPD3	0.0765544236073028	0.233801574939799
PARP16	0.0979603728034952	0.233948778437789
HDAC4	0.152947958528271	0.234218610179528
CCNH	-0.0492323454711556	0.234394080662846
EPS15L1	0.100756797082851	0.234618165717474
RPRM	0.208025357264215	0.234702487550337
ZNF672	0.0785588569118483	0.234707025761941
TRPC6	-0.273557587635446	0.235067910914746
LPIN1	-0.0912258017220813	0.235131589147888
STAT1	-0.0969629834327961	0.235200105935094
ELP4	-0.0783398774381991	0.235261370883323
ZNF701	0.0949849694294791	0.235738551368037
GRIN2A	0.157855688185653	0.23579106536207
ULBP3	0.161757010573742	0.235793994837299
SOX3	-0.252416874902367	0.23590600308315
SNN	0.0904367655768228	0.235973726354863
TNNT3	0.200007114867698	0.236141415873995
FLJ33534	0.228433740995962	0.236214892114752
PRTN3	-0.259043789123712	0.236241797116717
SOX11	0.15320227682839	0.2363284032355
PRKRIP1	0.0578765013973097	0.236372484213896
CCND3	-0.0518192953270429	0.236435469625613
LRGUK	0.269283962394072	0.236450423965602
SP4	-0.0936525743090275	0.236572957928423
CHST12	-0.104641558284055	0.236708607178297
SLC31A2	0.0979260541029481	0.236755491091935
GZMB	0.130592457437632	0.236817152827836
SPI1	0.0950228750257214	0.236857908975186
AGA	-0.0767570468764243	0.236893696443561
CCDC102B	-0.215375059130273	0.236958372713835
ZNF76	0.0772703737581653	0.23703307494402
MPHOSPH10	-0.0806584241451338	0.237111208927712
HAO1	0.142958202509773	0.237116039562649
MTCP1	-0.0736586609447976	0.237425862840225
FOXR2	0.231443797689923	0.237699162597543
HBE1	-0.29020826771905	0.238052849404312
DIAPH2	-0.0727012112333654	0.238136329772438
COMP	0.217208751212663	0.238262787400366
TMPO	-0.122745802106504	0.238517370796836
TCOF1	-0.26088076549588	0.238581697967809
TESK2	-0.074544302956804	0.238616697684213
FGF9	-0.24052592249199	0.238649682244787
IGF2BP3	-0.119439173344831	0.238813220728079
KLHDC8B	0.14446230107522	0.239074831563639
UNC13D	0.110097771198933	0.23952725233045
CSTL1	0.230827947432231	0.239926487903942
SLC35D3	-0.192103378111541	0.240410608627926
CNOT3	0.137645931211413	0.240437380226009
API5	-0.0856977835788477	0.240611488717027
NAB2	0.109520936257049	0.240748883232395
PLAGL2	-0.0776638017431281	0.240788499424874
KLHL8	0.098060153962181	0.240818667049678
GNPTG	0.0686430658644284	0.240916573903681
TNFSF8	0.122257539526554	0.241010097264493
EMP2	-0.234644180365871	0.241119116048192
ATP10A	0.149052704239722	0.241208081437065
SLC25A16	0.124063918836834	0.241341723220138
TMEM51	-0.258062745277833	0.241407755777715
MRPS18C	-0.0644871492819936	0.241612453689857
FEZ1	-0.172546430756826	0.242125762097308
FH	-0.107193819697839	0.242352980772522
SLC25A12	-0.0817890603043656	0.242377754532947
DACH1	-0.124932575083945	0.242453369620107
GM2A	0.113839394744057	0.242746154028757
ABRA	-0.236483056998075	0.242778607811552
PXK	0.101527842926829	0.242797358222738
LRRC3B	0.177477645417287	0.242807423580099
OLFM1	-0.196272653351369	0.242817409280201
TNFRSF12A	0.110781931115956	0.242836939185209
ADAM21	0.218219260590589	0.242878213752666
NEK1	-0.30075826641032	0.242895821350398
LRP12	0.167113572764299	0.24298393514108
KCTD15	-0.0914250761472379	0.243162779133133
APPL2	0.0943084575002331	0.243195647520758
TNPO2	-0.0615869764754962	0.243430723923445
SP1	0.082581808167614	0.243539504377906
NQO1	0.156570162930247	0.243563818692273
TCN2	0.138260593969235	0.243567345917119
TMEM141	-0.0626885639916974	0.24388489684623
RBPMS2	-0.252059938553776	0.244211102411656
VAV2	0.0764514127071392	0.244328744311061
HOXB13	0.219159057837516	0.244409090448897
ZNF169	0.151907952491676	0.244547411220161
MYO1A	0.0969515723073653	0.244630761680487
TRAPPC2	-0.0673008067037415	0.24471839028755
RRAGD	0.0967385028521806	0.244726720185292
RENBP	0.104509566373619	0.244830888480635
MFGE8	0.146991801192915	0.2448673616211
CASC2	-0.195951374627747	0.244918942088035
HS3ST4	-0.277968371023687	0.244925130007429
IL16	0.0563530504427758	0.244925882404694
NEIL1	0.0955445548332858	0.24500848060638
FHL1	-0.102232352030229	0.245112020875676
PDCD1LG2	-0.256713762580657	0.245213587539165
ZNF20	0.0858287862136473	0.24527966522807
MPDZ	0.2176010577762	0.245343433420691
GABRA6	0.218934016692555	0.245379127392425
ZNF264	-0.108757009340413	0.245388710823298
SYT1	-0.252755595806832	0.245457580909957
MRPL45	-0.0610289562526081	0.245645890351981
TUSC2	0.0706673809534317	0.245692844981756
RC3H1	0.188035438119725	0.245761548739302
CYP2A13	0.125928986608579	0.245826747570138
SERPINA6	0.154438510147712	0.245986540483729
KRT78	-0.195355151927271	0.24604943637006
PNO1	0.136817147497426	0.246174642349241
STK17A	0.126078440386715	0.24632954754941
OTUD4	-0.0776178013875573	0.246450453319584
TMBIM4	-0.0431832901725002	0.246605583749562
ZNF397	0.102873508046568	0.246661487802417
KLC3	0.148339179541057	0.24677212940296
EBNA1BP2	-0.0621965797446178	0.246778096698281
PPIL2	0.0829470031130861	0.246781020183169
PDE10A	0.22559315784933	0.246812778477341
CLOCK	0.113734241120234	0.246970230562758
FASTKD3	-0.0810211074502787	0.247108649285811
KTI12	-0.0530757022048904	0.247151470396352
GPRC5D	-0.294215421902446	0.247290959277836
STAMBPL1	-0.0969331063531031	0.247336850483967
BBS12	-0.199544556600554	0.247399241316952
SLC7A6	-0.0803806578772228	0.2474161851593
NDST1	0.130004156496163	0.247599936951927
LGR5	-0.267052318545308	0.248362273163127
GIPC3	-0.204959079963901	0.248487216699808
MSRB2	0.0995200120447386	0.248741458995748
RDH5	0.123987980909307	0.248787673600026
POU2AF1	0.184827646800384	0.248817623520947
C6orf89	0.0722773364047198	0.248827682055761
SLIT2	-0.295401197467245	0.248978899466761
NIPA2	-0.0750324364884261	0.248981672315287
DECR1	-0.0589075416796376	0.249064056280186
HIBCH	-0.0966064206915984	0.249195649834623
DDC	0.159385682423189	0.249319905926801
MPHOSPH9	-0.08949063833954	0.249325390037841
DCLRE1B	0.147927912993284	0.249341070699596
CHRM4	0.188185141137237	0.24978471664228
GPR137B	-0.0847574775694842	0.249889863590548
CD209	-0.272155845354106	0.250164118683118
WNT9A	0.188032658483567	0.250228496490188
MMD	-0.0762551783052734	0.250659050401549
PPP1R15B	-0.343439876290512	0.251032032996099
AMBN	-0.268313538057407	0.25106939999325
TRPV5	-0.218478050141586	0.251136640633544
DAAM1	-0.114967442698035	0.251247644662936
HAS2	0.123908125150987	0.251600107336621
SHKBP1	0.120215645790788	0.251641003879504
FOXN2	-0.0651147009161397	0.252096502622466
PPARD	0.125764816313612	0.25221121366745
UNC13A	-0.221374557200471	0.252228874913008
GOT1	-0.0680651401553476	0.252313700816128
RSRC1	-0.132106541130384	0.252329530254457
RNF31	0.0747611872780727	0.252334132082868
NLRX1	0.0998665445562734	0.252595391392496
PLRG1	-0.0528450919261765	0.252677893399576
NUDT12	0.17344968806866	0.252840417272103
FGD2	0.258872758321134	0.252937772816185
MBOAT1	0.0794182651287683	0.253051649556821
CADM3	-0.279677828986534	0.253053147003221
HS3ST1	0.207969666561687	0.253075397123719
C1orf198	-0.0989527447218288	0.253133667890844
THUMPD3	-0.11256141116242	0.253208922691099
MAP4	0.203409363515579	0.253227702126059
CEP250	0.126236234042153	0.253340319387682
RAB38	-0.103652742264382	0.253407405019174
CEP164	0.0605052491189264	0.253559204152758
GLS2	-0.186912622177789	0.253599926966361
GMPS	-0.0691597584127495	0.253899521500451
CYBB	-0.0873099625787495	0.254090242291451
L2HGDH	-0.124983524246137	0.25422701609498
GML	0.214933677557867	0.254247112878884
SYK	0.101043083761268	0.254300611211225
FUCA1	-0.081587073350498	0.254333176295317
VCP	0.0679591681632958	0.254414382421124
RRM1	-0.0718741496169741	0.25453226974054
IQCG	-0.121959376966652	0.254563260944611
CYGB	0.137610699758644	0.254619893400398
GNL2	-0.0745418634698556	0.254690073136389
GTF3C1	0.0904440661157828	0.254891379980514
RBM6	0.116042742201734	0.254912627527609
TMEM14A	-0.112951610126193	0.255032538253794
CCDC125	-0.138158709854617	0.255194378505339
[truncated: 6,702 more rows]
