# Supplementary material for: Identification of mitophagy-related key genes and their correlation with immune cell infiltration in acute myocardial infarction via bioinformatics analysis
Source: Front Cardiovasc Med. 2025 Jan 13;11:1501608. doi: 10.3389/fcvm.2024.1501608 (PMC11770045; doi:10.3389/fcvm.2024.1501608)
Supplement: Supplementary file 2 [file Datasheet1.zip › supplementary material/Expression matrix-merged.csv]

	GSM843871	GSM843872	GSM843874	GSM843877	GSM843878	GSM843889	GSM843890	GSM843893	GSM843897	GSM843898	GSM843899	GSM843900	GSM843902	GSM843903	GSM843905	GSM843906	GSM843907	GSM843908	GSM843911	GSM843914	GSM843915	GSM843916	GSM843919	GSM843920	GSM843921	GSM843922	GSM843931	GSM843934	GSM843935	GSM843937	GSM843938	GSM843939	GSM843940	GSM843941	GSM843942	GSM843943	GSM843945	GSM843946	GSM843948	GSM843949	GSM843950	GSM843952	GSM843954	GSM843955	GSM843956	GSM843957	GSM843958	GSM843959	GSM604559
IGSF11	0.757980995115162	2.55513488442451	0.0753262877102132	1.62159369295101	0.0537823355860897	-1.40627582767608	1.87188073418109	1.08501834208337	0.13445953201299	0.186340222907315	-0.0218020501521654	2.09174103199845	1.57600483931015	1.76170050847267	0.0381177517599355	1.60533824434159	3.67938382268362	1.28921921469212	0.984849549754296	0.679918872644375	-0.482326375296504	0.57076646931543	0.980115108625334	0.102573936398937	1.31848113273025	1.82006939143868	2.15621612282414	0.110644437626603	0.160272883276499	2.55742514593191	1.24284719525726	1.48557653489537	0.536712177528126	-2.00261779937856	1.55999445262592	1.84070480069324	1.05854445030879	1.3796926624414	2.43425977232814	2.07557216239187	1.46596547375877	-5.71895494895677	2.69332702282905	1.88046058958406	2.69195243944673	1.98028895641131	2.43758953334161	2.5103695705807	0.0440562611759518
IVNS1ABP	6.88172596381159	6.82765353738453	7.35789724679989	6.54813220824727	6.95820004650513	6.83707832648244	6.12641409198346	6.70078739338786	6.75970992673436	6.80142955373544	6.86034309191531	6.10714286924256	7.14370549443789	6.42551405345523	6.86253182190738	7.57709502491277	7.11620866445336	6.96404848104635	7.25859792270173	6.89502174971119	6.70744873429062	6.86885300607422	7.01124281588594	7.17026777507411	6.49512842673909	6.21119474069228	6.75786797733595	7.46577165739861	6.83162393279139	5.75530960803534	6.34462427264536	6.90626452789707	7.0530031034518	6.66954093371118	7.07044393258518	7.03128885456013	6.76996877398101	6.60779435365071	6.29181269412292	6.61357827383855	6.91295292153322	5.99676277553329	6.63656637543343	5.84262030674611	5.66880825631758	6.8130296813028	5.97348150208619	6.08131922911162	7.01915704280161
ADAMTS16	1.0699280400886	0.506978044686955	1.81094791722487	0.161491906395981	1.18966836513308	2.82192111927475	2.77787135211624	2.6686851447647	2.82919990349007	2.2751810998736	2.22782520942994	2.14211899948433	2.49734844952381	2.82192111927475	1.37639114755283	2.05946707390416	2.63560204624496	2.91767532598081	2.03042768422413	1.99934524057998	2.32722499693456	2.76552604090038	2.33040782795197	1.1917978026013	1.53789335130848	0.182326040911627	3.14743423903131	1.09770925981852	1.39408275096937	3.10278548906546	1.80173246002221	1.95978675413635	0.0787139849952018	2.41900671674847	2.32796523701274	1.73312821505618	2.66788895956349	0.190813689236891	3.33198230134288	1.67238108461967	1.29696178716507	2.84767993241998	-0.511439450797864	3.0146253049056	2.6686851447647	1.18571429874125	3.25303953938268	3.4710096541505	2.32966649450046
MSI2	4.73128816787286	5.137691304569	5.13205685781148	4.82992752377547	5.21099320908463	4.1642911880297	5.30244653407347	4.80509011570917	5.02691090846758	5.0493745830595	4.32325054598532	5.62223511357321	4.76850949348612	4.20233042514008	4.53188649837143	4.2695356659789	4.71978418154226	5.34805006363752	4.5199899657094	4.89118597131837	4.88524188636792	4.97943274711446	5.4642018525283	5.20725246138378	5.09082702306135	4.83291686928514	5.05543132080222	5.06009092851704	4.1998919074873	5.27483677956366	4.78454058359355	5.39929290264119	4.8929175903283	5.46057950925787	4.86772073978697	5.38819083736323	6.40579556032877	4.67513312350885	4.44355317168688	5.72024726200807	5.2971826538894	4.55470665671875	4.18008630485333	4.92321189055708	4.91161308853676	4.37719764268938	4.84373738082018	5.13930805666657	5.53611350596172
DRAP1	7.16769907926634	7.22520286090294	6.42388662725894	7.41342599258951	6.53994849889352	8.3930903530507	6.42933596853298	7.30844385041937	7.97932597257834	7.63080175711955	7.54541481599972	6.80357936656696	6.78332070284194	6.98183574740613	7.0791037803461	7.78348793586151	7.11758898228628	7.88853137824403	8.31749335202766	6.83068336681737	7.6759188684368	7.69584843470311	6.25929946003861	7.83921168624675	7.69195156149377	6.44747914617922	7.84977783477945	7.25859792270173	7.56458845003863	6.74867945826855	7.00216919452465	7.39942099406977	6.96729836919104	8.03495691442324	7.4149505131579	5.96656542349716	8.44410011816318	7.05526351992275	6.83068336681737	6.25108945622539	7.37253709076158	6.53107470140266	7.57709502491277	6.76778250655462	6.97623217283193	7.45274589738741	6.68415702737172	6.76380064838524	7.98137273194768
AP1G1	6.18300462228327	6.6666495936103	7.280320174216	6.99592175098834	6.7873705642494	6.14380385813165	6.604076743194	6.99258129823129	6.87098205384329	7.20610079611638	6.87860372794408	6.49512842673909	6.80357936656696	6.96186681757295	6.66089490246538	6.65692426016667	6.88587146861258	7.18045475856023	5.74836925521616	7.10346102098188	6.69387187463779	7.12769733709312	7.42571136740731	6.16141392495599	6.05756217191666	6.37085040280941	6.09258187456016	6.44919868893073	6.90849653440275	7.07787329796732	6.98183574740613	6.09663807770547	6.83162393279139	6.60589034832983	6.68122140704265	7.32266104852161	6.22109954930753	6.42643296761625	7.20472768193853	6.73689438403612	5.93223795583531	6.20319545843692	6.70266442564281	6.49056291852333	6.43191721000407	6.18459525654951	6.83707832648244	6.70172846339956	5.78420957106603
VWCE	6.13379863575718	8.0440400852775	5.62956930095048	6.48290627170902	8.07772697189203	4.65591238555661	7.72917573574563	5.99906598896838	5.54761534439901	5.62956930095048	5.83818726971702	7.63983888426766	6.63856157661799	5.44956030606371	5.8528211892302	5.04710791620127	6.23111386754548	7.69370762558766	5.80793281846143	6.63197881171507	6.07261817310521	5.90084314478521	6.76471753589056	6.79402061255891	7.14370549443789	6.85095485437042	6.76996877398101	5.92305761852455	5.54055624353888	8.0419729005293	5.14569421725928	7.7898023120809	4.35354674141295	8.41059275874622	7.57709502491277	7.46424655694091	8.73089208750513	7.23056515703813	7.20205439216146	7.73133022794065	8.33866495398528	7.59842798505139	6.67728485400623	8.08231178670233	6.63476058459496	7.33409467043203	8.10458851369475	7.87303182283023	6.24847755124695
CASP10	2.7662576972772	2.84529769090509	3.1396006573655	3.31770158223076	3.60128809842401	3.54386665672981	2.6544079229971	3.41201524597894	3.48240759419054	2.79752398125488	4.15103187829753	4.12813713267576	2.16614627027442	2.87685888964752	3.4831446672317	3.62717177411739	3.19091862410065	4.14278706120585	3.17398998745134	2.85656434601391	3.37464741147861	3.10716062073634	3.9582765850371	3.13814985476857	2.6544079229971	3.24359211725432	3.09560661600557	2.47430765842302	3.52127070519714	4.10822486059046	2.60242107843967	2.9451023157765	3.33422087968565	4.23883973575319	3.29794895531586	3.28055264922536	4.06175542245647	2.55012771720929	3.65140527734659	4.33762334644688	3.22384044980495	3.96917851591598	2.62329580318473	4.09382191019109	2.66340618532484	2.23687973199666	4.30877620856547	3.72125990758879	3.22675959544291
GPATCH2	3.47780494704603	4.41135983002937	4.29037680496878	3.64531170023853	4.34513834329813	4.57380030316312	3.61323424916542	4.17758610116664	4.53956894395176	4.67680658701558	3.83773971501326	4.36161864699598	3.84939039849454	4.29391447205675	3.25226932681375	4.09812048647739	3.72216423758042	3.70546850838616	4.46048138997722	4.22618631964725	3.90527761473023	3.93201030615912	4.2511124703193	4.68844835583013	3.01244814783119	4.00628135303042	3.68259750670297	4.10063628646944	3.77298166936486	4.1642911880297	4.17261067597725	3.29721583044709	3.73610538472578	4.5539974988066	3.29127107894551	3.87310836745259	4.43197492590517	4.01933729356792	4.42784843936989	4.16580944559406	4.24223674970898	4.35433535871035	4.06175542245647	4.33053629244554	3.75499208901464	4.06013972518299	3.67854081973671	4.08309378901238	4.040401331759
C19orf12	5.56504242562267	5.47568449391805	5.47734707657857	5.63579822527947	5.96026271210498	5.13689430776317	5.80249490031694	5.49489483431112	5.44708053115593	5.34565529684908	6.32469833987944	5.85662890179875	5.75895303169939	5.98470016991894	5.31679110608758	4.66382473121384	5.07143708398245	5.57203447036108	4.95321074759788	5.79223605532897	5.95944879380522	5.78045076634721	5.36455510755314	5.22756559462373	5.82492756913811	6.36903777973277	5.60715980135636	5.10813339099085	4.80202532819634	6.23111386754548	6.04602537817591	5.90084314478521	5.39544180882064	4.94250544385548	5.57203447036108	5.61553498296449	5.59936395439316	5.58815374322516	5.49715815575607	5.7178652859504	5.52399802344314	6.19723806304501	6.17945018512058	6.27586427755736	6.10976942031336	5.56063592414256	5.92836886590127	5.98638456213561	5.5896094453219
RBMX2	2.67948851193089	3.88982090641509	3.19625647886537	2.78176191422879	3.44924616111516	3.20906530344995	3.21429474544981	3.19848877472316	2.88893567187083	3.63417350272778	3.27316378743254	3.97773490647127	3.27465027257315	3.31975088981065	3.22026069875157	3.78694011460064	4.43615099662009	1.6765211910983	3.34135921780438	3.39759415702931	3.47624334460563	3.27465027257315	3.25803118965865	3.42345221558732	3.12505252789349	3.09560661600557	3.29344094494607	2.71695823912793	3.67552083855366	3.06637746940221	3.27612231233669	3.05347396972859	3.85893846007569	3.36292319401894	3.34813082161964	2.09838264962921	3.05187309403715	2.72211091163899	3.2385505870858	3.44620702228058	2.8521276634171	3.20239232319034	3.09094192379329	3.80210779540137	3.63881017272988	2.83896572115075	3.28593015209766	3.11783460724904	2.6925617235927
OSBPL11	5.81498869334693	5.2351309257084	6.05756217191666	5.54695254153608	5.37514378593505	5.78579321024816	5.61625898249134	5.93845094230256	5.45984960201576	5.35561817100213	5.62519784426974	5.18102022576605	5.52318274359965	5.76871976431057	5.9468668084878	6.61660349525568	6.13715685059768	5.44779412592951	5.97896312890148	5.99515921256415	4.79501364881073	4.97248511697145	6.48123501239787	5.95944879380522	5.47893230202111	5.24699515274582	5.20136283454403	6.22946124126493	6.88061152787697	5.02767492649518	5.20725246138378	5.55609573802184	6.34627284793698	5.21172685760611	5.87281247460165	6.23513883582629	4.68086652636311	5.87972941025144	5.15385270903024	5.97196498436679	5.66160807130549	4.95628173519876	5.09694374201771	4.20313097701243	4.94725913929076	5.39046583908809	5.05543132080222	5.10104850630204	5.61316972334308
CRISP3	2.5103695705807	2.07266037656973	4.53956894395176	2.17060431135993	1.72599435843852	2.96826964896967	2.37185647747801	2.57488481808479	3.13884271732516	2.94233435085749	3.37396394256715	2.71541266729155	3.09777733615493	2.87968230278746	2.71456350258935	3.88820878279059	2.71007769706513	2.06253387180078	2.25642955223139	2.39939628628494	2.59486214053055	2.14211899948433	2.61852727189322	3.12929131507409	2.37982163967631	1.98448927445619	2.22375667721306	6.77624011411996	4.08549650257154	2.07792195069687	2.81182030083432	2.61545862129973	2.27942417579478	3.61910761254401	2.93926588585022	2.54695426369	2.15351864064554	2.39866789289634	3.12001062120998	3.16825405634814	3.44924616111516	2.1739040430678	1.96179578821867	1.76557011424562	2.38132276384468	2.16346024797017	2.30102617092844	2.81409215041961	2.18323206154087
SLC5A2	3.3297078212047	3.31770158223076	-1.14256295174905	3.0737780269586	3.26249479126037	2.67782829379624	2.15988254312824	0.135632300641313	0.94275417659243	0.0148244574265492	1.93155682796735	1.62833219479832	2.27059782706518	-0.137659488540913	2.74592542388038	-0.937720187830696	2.59409710843963	-0.011166304669904	2.74525995476659	3.17606881371285	0.461425574509959	-0.316786004784737	2.17307366282761	2.29315332590581	3.16825405634814	1.05404311087157	2.86453807255232	2.61944931094065	3.01758664748122	2.46334044774508	1.76438160779076	2.92658684118472	0.933838348765377	1.79657675897788	2.86587144341059	3.21429474544981	1.77474419474219	1.8773145405566	3.06496000935074	2.52198444379332	3.02609931401928	2.20294687105113	2.20840288426887	1.95872464080956	1.5947687767026	2.88696982182445	2.94002377183311	0.405293322697997	3.2515333942252
TFEC	0.781247249916425	0.77429523707293	2.18599564599309	0.994396847548232	1.18366003894065	2.89565628750579	1.95045693221191	2.22782520942994	2.61155267573619	3.88982090641509	4.04395759714847	1.55486715941037	1.77016159948637	1.60533824434159	2.72009489372773	1.55999445262592	-0.567214025806757	2.28795468233753	2.21193595395079	1.57449055587207	2.16969306641382	2.71007769706513	1.66246867128331	2.68957744239797	1.11744437934595	0.971207607946001	-0.120287978473378	2.5477427937179	3.29421898764574	0.0787139849952018	0.367064730807092	-0.781272576630584	2.82053364926633	2.31448255376186	2.05507503188679	0.114731092030821	2.78463250993077	0.919077225674414	0.899249850262557	1.84177100514223	0.846670188059566	1.91826346938917	1.0934047745767	1.13441581090444	1.32542136666381	0.649227192737718	0.66725450394598	2.32301703589988	1.80295840999236
NMI	7.40539114185775	7.01235401775935	8.05610519456598	7.29139822812225	7.32118325917394	7.89446473676017	7.07417166692506	7.65313903484717	7.62163924696652	7.43485074336545	7.94672887220272	6.74680019552963	7.11252727271375	7.82053859765941	7.5367616237845	7.87534782329724	7.31267866446817	7.6590513025157	7.7959594432032	7.20345396161416	7.24810613695096	6.98922728967767	7.90990070573255	7.64565070573916	7.60711674536782	7.37794741810305	7.24514383739058	7.89640733988023	7.90342724290237	6.6998203319161	7.20205439216146	7.30844385041937	7.64565070573916	7.35916269718021	7.27283639166865	7.4211817050864	7.63253801228711	7.68773887556895	6.71327233547821	6.8242667345208	7.58063853139555	6.68122140704265	6.82655658748703	6.12641409198346	6.47856253875243	7.20068388158361	6.40997781828487	6.39977130349492	7.37525311846679
C21orf58	2.74659184893119	2.21615703380713	2.11309322367089	2.7751814541679	1.67526147316817	2.03927154359381	2.10121139222731	1.5773986196663	1.23172942268359	1.93693175040412	2.18766297121398	2.3238938798249	1.93271205347148	2.01482096034697	1.97010637201562	2.3179930214305	3.16681521638933	2.00149996187834	1.50052751084858	2.4482682811309	2.3336553710926	1.48557653489537	2.1669813174518	2.19412954462561	2.04018840489921	0.646496456877655	1.7270866490438	2.61155267573619	2.13022643022136	2.31292620606905	2.06794993873191	2.03134809875945	-0.447224271941101	2.59332717593052	2.42459835088328	1.26923872899927	2.6225289793174	2.24738105302325	2.82713626847572	1.75049243376903	1.98860153580844	2.37022262143295	2.02183297161364	-0.0493442445497988	2.82560491199777	2.64665325261506	2.12376140259125	0.888257042626754	2.82919990349007
STIM1	5.78045076634721	5.92528548452764	5.97427479119701	5.77222662674217	5.28861759062309	5.74836925521616	5.2587294774008	6.29774909563444	5.84710304304848	5.87537297286757	5.47187577760796	5.47734707657857	5.54132312499093	5.27483677956366	5.39929290264119	6.41170186567612	5.92237085892073	6.23938584043789	6.3237775512298	5.71714249924727	5.84403262460149	5.64570891938426	5.95728207721963	6.2994041654904	5.47412959507332	5.27126137092938	5.73417365129576	6.35856396518262	6.2327317669764	5.88411482793695	5.47263948476671	5.86290470740912	6.12882276471679	6.10714286924256	5.66014909134974	5.68294194560363	5.65302994015957	5.87210804218087	5.91760271763978	5.4825783291394	6.09505187403116	5.19319640562439	5.9130498311017	5.63963532983534	5.50177152759523	5.97427479119701	5.65931074560099	5.41926818128742	6.19376500996582
CCDC62	2.0568517459606	0.607171272455487	2.41270901152112	0.547346294875346	2.33040782795197	1.153499570528	0.110644437626603	1.94002929659985	1.66110652484223	1.79403294878848	1.37500774308297	0.490876393047531	2.54544946682686	0.061879400486737	0.617002252972256	2.4759867452306	0.278056838034682	2.70596700719895	2.89050384789678	-0.316786004784737	1.72089079135862	2.15892681826078	3.28372569726305	3.05053241801568	-0.0238061125849998	-1.22234054587452	-0.0706460751402423	1.91501402056947	1.96387889981046	-1.53593229213916	-0.0401205955874821	-0.323509563223135	2.62020884698819	2.76759070967635	2.14116823626391	0.141757625005667	-2.75154571595304	-0.257173336226922	0.188688502610212	1.0934047745767	-1.69147515125637	0.0587553200943086	0.83406795110699	-0.013157250292591	1.31178745489067	0.583920025735797	0.442177416847839	0.848989460259521	0.396099746250871
PRDM9	2.08475853273132	2.11662445664347	2.35536875960624	2.7414018680096	-1.07072407981632	2.17228857838559	2.63317317614254	2.56500834779317	2.67031207660727	2.53199864752801	2.46085797262209	2.79522795088311	1.64169019164429	2.82848947300664	1.23172942268359	2.15807686419225	2.93506020643332	3.14377516739819	1.79075951814045	2.40785761847194	2.61944931094065	1.91716506475287	3.09488654473549	1.7480141741747	2.38218597900335	2.71456350258935	1.51793570551361	1.81782836372222	1.48266069552575	3.05910902677169	2.81843899552199	1.17945349379434	2.49734844952381	2.66484610875758	1.33411498063718	2.78926420725882	1.76785126378012	2.9525756242822	3.04915002169106	2.21193595395079	3.0267901896894	3.13149635776613	2.65222452012278	3.075950685326	3.83606629653708	1.81430361403778	3.91202204392096	4.0234653900372	3.10855331444052
ZNF326	1.47200742935939	1.94329187592141	0.566499707734792	1.37803263228262	1.18571429874125	1.45979220784312	2.69854436680792	1.32542136666381	3.03903562540019	2.94379090256684	1.51640857732791	1.01122395261328	2.4482682811309	2.4260843987482	0.872003026127822	0.245695930023117	0.760267057737453	2.5088606956572	-0.955447070754357	1.94002929659985	2.6225289793174	3.21353698833977	1.1735369564679	1.54758743487612	-5.71895494895677	2.54295651492739	2.13392780875379	1.93271205347148	0.991764278574248	0.916817988630503	2.19327322230821	1.73683859504041	1.79403294878848	0.914486120800242	0.0753262877102132	0.194897065419925	0.167182832970408	1.70640098524732	0.964577255569571	1.45333575409639	2.84767993241998	-0.251537520903015	1.81885398054279	1.48266069552575	1.60394248118586	1.9825131987449	1.67129553533855	1.07813173360084	1.52605802483038
DUS4L	4.11614535785566	4.22197547878923	4.15998311871404	4.64951444362436	4.39783255171145	4.00794173329972	3.30986952835548	4.56148274293857	4.37459896962056	4.62362863002207	3.83865538594846	4.26702175076713	4.66382473121384	3.70631578787171	4.09812048647739	4.42784843936989	3.49593888912737	4.38847343161922	4.32082994070876	4.45320629985123	4.23811063047647	4.52568313238117	4.35091041209891	4.72550824441185	4.48047206577142	4.16834420068792	4.12189077696824	4.254327856015	4.07850847586447	2.88328613655955	4.05758269278643	4.22370079268171	4.06347453625291	3.83330795081089	4.26452952391559	3.61987431030622	4.1194540347593	4.27446849077008	2.44423164103359	3.51516711378722	3.99508242273939	4.68582906498517	4.67598425404972	4.01531552866193	3.46617497095708	4.09652211458539	3.4701950604293	4.24860838592877	4.03022443558184
DAO	3.17606881371285	3.94235903230959	2.83598955112971	2.87825907536593	3.81185019153699	2.5517753692627	3.14246085828675	2.32885563620393	2.58201657055005	2.7854466823773	2.77203032311413	3.47554493030404	2.86862851552668	2.66953871971545	3.58371304541402	3.16896490279774	3.79718572418674	2.39110481588694	2.3894959184921	3.02168459857292	2.22460934672416	2.04813828033251	3.1850062729706	2.09083960807771	3.25303953938268	3.60377055022127	3.53810632373792	2.13392780875379	1.91944650513861	3.24211759500113	3.51381732994998	3.37777389416683	2.28533282182966	1.95666619021141	3.32736821915775	3.20840429903838	2.60394133468739	2.74738798066283	2.58116869629481	3.05980268167373	3.20400968225169	3.63339604168001	3.49280928220145	2.22782520942994	3.72293832807298	3.3997925774967	2.00891562990623	3.21217580059349	3.38229413046168
SDC3	1.60014848423318	2.3238938798249	0.0587553200943086	1.38446802949353	2.19140505655817	1.07387297660314	1.92728240011215	1.54758743487612	1.02770033186301	3.02819142594662	2.5281092454862	2.03541081581042	0.999085196461012	2.6860002934209	1.57889996401972	1.35850269577925	1.89669317507618	0.0184645118783028	1.22780305035505	0.387749896875873	2.27605992702547	1.87081807932803	1.6375547795696	0.94275417659243	2.30869680649415	2.54544946682686	2.44088066400522	0.96234127963192	1.95978675413635	2.61545862129973	1.00371714335577	2.33625237763729	0.549179896633286	1.26198100763818	2.26341697593977	1.47366030237375	2.37982163967631	2.22546078889253	2.73179097206971	1.77961647760011	1.87621762415012	1.22414853763369	2.56571222422991	2.21615703380713	2.46334044774508	1.77240395935634	2.34779317195432	2.38132276384468	3.19021694222621
ZNF217	8.37721363032491	7.57520331992963	8.81526600534315	8.0440400852775	8.37721363032491	7.9878891328937	7.73950682397428	8.19182201033424	8.31749335202766	8.54271931170997	7.79989973808772	8.15528426677078	8.35469525741738	8.05610519456598	8.43065517028806	7.4511699099774	8.00237360030881	8.62926509327038	7.3855571054767	8.72618195551334	8.27084247709742	8.3930903530507	9.11840949120962	7.5367616237845	8.00730697099393	7.6590513025157	7.56828048287329	8.00944470698636	8.57103916699328	7.55051146524989	7.57324107915364	8.26179461834773	8.41733137182968	7.78348793586151	8.165241691744	8.72618195551334	7.6570514651469	8.54271931170997	7.96450766375862	7.68773887556895	8.289070678485	8.23894824632557	7.35650518420081	7.88212143436695	7.81667070791741	7.95783451334939	8.00944470698636	7.87084648741453	7.74542205484166
TMED6	1.36421452088582	2.29143823590807	0.177822653890028	2.58116869629481	0.130774792610977	-0.597177256115133	0.177822653890028	0.248592349680692	0.236858039118291	2.64165271584298	0.141757625005667	1.73561507575835	2.14116823626391	1.63102176894536	-0.766140486197068	2.38865126531749	1.67526147316817	2.56500834779317	3.87944534849546	0.069574539834562	1.5716474400263	2.11022923879717	3.53810632373792	3.3831932954019	1.79075951814045	0.111871363468464	-3.57198562181337	1.40778525240323	2.42538016424512	-1.08588042498729	0.497245417420381	2.23939181611602	1.85894249730648	0.261770486614777	0.069574539834562	0.182326040911627	0.0957658289384309	3.23715561474219	0.232680651424623	0.109236046994188	0.0957658289384309	0.119979385616881	-0.00709780707818146	0.155937379405276	0.121207102556814	-0.0401205955874821	0.208287341838355	0.170566737919956	0.270418571325844
PSD4	5.52180127017407	6.07261817310521	4.7087148553372	5.54472818426254	5.2587294774008	5.19481820130511	5.96103042214061	5.59793589968374	5.08941110814671	5.27126137092938	5.53833812207304	6.24121982178982	5.19769179367424	5.90470110551471	5.98638456213561	6.32815022041355	6.35421745761569	5.63189743256398	5.43053286176257	5.6997293923707	5.21172685760611	5.28548715415373	5.60715980135636	5.83353927006468	5.18791734098839	5.73888295199869	6.07261817310521	5.2756373015543	5.93223795583531	6.1855082096566	5.39401374394747	5.27632418483735	5.33774427339107	5.44956030606371	5.66562321293759	6.20390903466603	5.64258905097327	5.5165121917739	6.378394053484	6.35166299367847	4.96402671921015	5.9579600783857	6.31085773330674	6.10802038920909	6.24121982178982	6.06401832716921	6.26652325787254	6.39450605265989	6.20390903466603
CHRNB1	4.53956894395176	4.74063151008176	5.13930805666657	4.74821705581267	4.6981099885448	4.82361501423474	4.254327856015	4.69896986536248	4.63793120689953	4.65845270269357	5.30174502675013	4.25671577899498	4.61585266081171	4.7894546105627	4.47965495600022	4.7732709585572	4.27036447483185	4.77151843291833	4.8814010499324	4.59514389998382	4.58285494988216	4.84842205277892	4.56222685090902	4.95093267332733	4.91450392695293	5.0068534957297	4.68415976601697	4.54996085999521	4.59359492752588	4.25840930495334	4.254327856015	5.16787241358097	4.62602362714542	5.06671679818004	4.44994196548003	3.97171839420049	5.26591516478839	5.01757050094606	4.77573969373053	4.67426213677396	4.72462814961627	4.7568167340569	4.782914515872	4.5858586923252	5.00300049427142	4.78699323221573	4.1834693555196	4.47087065233204	4.90937787862775
PRR3	4.53442979851578	5.22756559462373	4.55470665671875	4.66883841111796	4.62839626160665	4.21076819596447	5.43493686368247	4.76243956917955	4.1998919074873	4.40808747888868	4.66305503743143	4.90785671914994	4.81578531141362	4.92848947617237	4.41856288302564	4.25193646714333	5.03557029573983	4.34844254059386	4.39595854442878	5.11766887200511	4.10905059322281	4.08964066060913	4.37542816256881	4.30118539505244	4.28123948687322	5.34250928312962	5.13205685781148	4.57291061559389	4.40012877953246	5.17815041629866	5.27710183540511	4.4913078626638	4.47564157738743	4.22107251627626	4.30283465103596	4.62193922830912	4.15757237106185	4.59359492752588	4.51146124432	4.66642529568597	4.50286807774154	4.97339132730896	5.13689430776317	5.1709499405259	4.50732604151094	5.02691090846758	4.64721164214209	4.88442501278788	4.94176379240945
DLGAP3	1.39243678181928	2.64536289912229	1.00638578968094	2.5477427937179	2.0615311171182	-0.557667494216472	0.989559634949331	0.413777010934211	0.406578300274188	0.579690441896848	0.281771671861413	0.447445317110967	2.25098573281306	1.79403294878848	2.14116823626391	0.405293322697997	2.45859427214747	0.968770481848424	1.89228515105343	1.7103143449985	0.420154224817818	1.17945349379434	0.3749814849918	0.312604327554369	3.17122587150233	1.95978675413635	0.532550343629719	-0.877962680317857	2.40373887304808	-0.00495763238693719	0.391848138627325	2.11309322367089	0.641596552068078	0.436665086657427	2.4839788229541	0.304348537749882	2.79307151885342	2.08973844966475	-1.08588042498729	1.80173246002221	3.19774551032874	0.242850157312998	2.75994689273897	0.280848319010966	0.239545982787913	1.70140809000733	1.19784712387958	1.33576971635653	1.03228520283187
MRAS	-0.17627361187384	3.55033017649354	-0.0706460751402423	2.30694152408238	3.55429985578159	-0.0706460751402423	3.24638135394449	0.0107966493884862	0.00439896737138016	0.0238210400577239	2.59486214053055	3.96583608204682	2.75917019215977	2.06446688656459	2.10741191559584	2.15200982827963	3.62148271589276	-0.00709780707818146	2.54372502814715	-0.155538758983688	0.00860607416945592	0.0293784937994121	-0.00295192483955955	-0.0584777691650533	2.75768328337359	2.73037383960261	3.30837660549819	-0.0493442445497988	-0.0654420020385954	0.824634411257202	2.10313930005541	1.16590124922134	1.62600727623362	-0.0238061125849998	3.40132219947214	1.47200742935939	3.2304688008491	-0.587779392404551	3.96583608204682	2.70384852604724	2.01998289882856	0.13445953201299	3.46774613490259	3.1938409835394	3.56299273399245	3.17330092834188	3.08020103492666	3.81034404106853	2.05859115820496
OSTF1	8.71625479470562	8.0258323494886	8.72147810198395	8.64588556921976	8.8771167007059	8.77553472620049	8.165241691744	8.64153109488567	8.58676560706201	8.69881952593324	8.85117548876516	8.36459753040682	8.64153109488567	8.53423005875329	9.0006664379773	8.61139911615996	8.8883399801676	8.77553472620049	8.70309633237113	8.86616362166011	8.86136287188488	8.96248913033484	8.91029248063591	8.54692118273332	8.59936984708946	8.44410011816318	8.45068699879314	8.55941597561324	8.81082629216699	8.02329813331896	8.38695200035925	8.42712286159863	8.59541627811999	8.40732938033851	8.69416061938704	8.66290695069248	8.31749335202766	8.91029248063591	8.13722009373873	8.6332046174787	9.10369507055084	8.41733137182968	8.35154483865015	7.82659039190061	8.53423005875329	8.36745407709369	8.40369716620714	8.40000439216667	8.35756994072319
HOXB1	4.30877620856547	4.32565836652237	3.11498927342609	4.01933729356792	4.3392705072582	2.4260843987482	4.35433535871035	2.00511661362819	2.03927154359381	1.62600727623362	3.63735505517909	4.73305500854564	4.28355868738202	4.02928060671852	3.90684269550704	-3.83048885137712	4.40725389023447	2.65521130086362	2.58116869629481	4.18094949195179	-2.75154571595304	1.07203009566414	3.31403985517924	1.51908601610668	4.1642911880297	4.57450615592107	4.66883841111796	2.15530541593127	2.53609877835429	4.57685258595188	4.83826196274176	4.55244429467089	1.2950353424477	2.967654760797	4.46997387355397	3.95736390233177	4.05916295708814	4.22700686576532	4.04123893776678	3.99431782716266	4.27372354759216	3.91290335421402	4.04740097252831	5.2351309257084	4.39512426814175	4.1268248578393	4.84842205277892	4.76616676693945	4.53355718168958
SH3GLB1	6.5767377829382	6.01175012495659	6.32815022041355	5.89696036780678	5.81663945128944	5.65083024553772	6.20794520441168	4.99529178228975	5.34084724851617	5.15005290006397	5.99985369141358	5.60640864275261	5.74026631897763	6.4803650267756	6.34462427264536	6.31770589622087	7.50875473059747	5.22223124534274	5.86062333966984	5.91386502661177	5.05706936054744	4.49528510365577	6.88809137351046	5.61316972334308	5.61553498296449	6.21933107789401	6.27340033698734	5.60498512844274	5.97978195014308	6.01263096889794	5.53072744748472	5.58001977870294	5.8519294153161	5.35048551196695	5.85024515364624	6.92672316669961	5.80181963100702	6.41348684237716	6.09591129819287	7.42249700378575	6.75575292007494	5.1168383822739	5.47893230202111	4.42541046235461	5.4933269746391	6.21507680198192	5.67412976974941	5.47965983264201	6.32640170186943
TIMM8A	3.34058638790237	2.9560453401886	3.84448290058166	3.7624193333504	3.95320483518273	3.22384044980495	3.60377055022127	3.8532849556776	3.22751668967593	3.30235362921845	3.90769404268174	2.94644803025338	3.54475505085417	3.37106565639818	3.80131887476439	3.075950685326	1.88154163429315	3.1099490860301	3.39379598228072	3.41280915777597	3.2485421192492	3.60455998401121	3.58041137130052	3.53048520324473	3.86058769077112	3.39074194156161	3.49442653281115	3.68191385220938	3.83606629653708	3.57877707920927	3.24278743140882	4.02097543048971	4.14854487744942	3.99431782716266	3.15476664363476	3.26020534700479	3.19021694222621	3.92785318570209	2.86228927936898	3.30766654739538	3.90375864003704	2.01287888714967	3.11783460724904	2.62404136930048	3.11127425622624	3.08808771634595	3.12571942907554	3.06562010398635	2.96685932367086
KCNA6	3.10651789356177	3.25523133551039	3.00722774584254	3.25946725613895	2.5281092454862	1.96280527127503	3.95082733237392	2.47827884719082	2.98460158022806	2.0559072554476	2.71927361170021	2.53199864752801	2.8076278183838	3.14523007639797	2.86940320766372	1.24284719525726	3.32421197207846	2.75692448621908	2.65022538894289	3.2573544950814	3.18424069265469	2.28178546810184	3.1938409835394	2.83531596558485	3.21142030923834	3.81490695035232	3.22243518147103	2.78852565141446	3.04846405041208	3.22460696165819	1.68910393393292	2.04813828033251	-0.344930594338708	-1.05241777152825	2.90993870565681	2.50181286374959	3.40688725148465	2.32213970395342	3.96245239216985	4.37372220121558	2.65291835327578	1.39902788317635	2.70018952809083	3.08467924177594	2.86789051557062	3.00229174995233	3.08397191393678	3.09029394998138	2.73692937121716
KIF21A	5.00839540212494	5.96972618132084	5.24407809506587	5.3221283800705	5.10340320520744	4.91092602553279	4.7944200469451	5.66798775072451	4.73765442494286	5.11056017870933	5.30543944902566	4.96331806324608	5.44561921752572	4.95321074759788	5.1825623264106	4.8897902720174	4.56222685090902	5.31228283743642	5.39999043735308	5.24484724893018	5.15385270903024	5.29489961259241	5.8493681600714	5.75218674887373	4.65998354141266	4.77399130414799	4.48786269395783	5.09156163194624	4.75001002975084	5.21776839221332	5.21249301474583	5.74094739446272	5.00070901217347	4.85447923420851	5.40596381226969	5.02146323130023	5.69142514542164	5.59181601694948	4.80831425951383	5.10261004775795	5.61625898249134	4.73128816787286	4.55167110541951	4.80509011570917	4.6151032592478	4.72391159228741	4.91161308853676	4.40808747888868	4.77399130414799
BCAT2	5.16622731957909	4.97802896493375	3.86920698543704	4.72462814961627	4.8058206687874	5.15157498209593	5.49793261255397	5.13441068053115	4.20825209349923	4.37875453696061	5.0051428461704	5.48325436927598	4.88596958060038	5.07467294106774	4.80127892357699	4.77477151447698	5.14347083503868	4.26452952391559	5.12718006449939	4.98305973393285	4.83139911032909	4.67261752437849	3.9254842842594	5.07690413214498	5.26435223603932	5.33340032414906	5.17313805241144	4.55073563869242	4.4130931168663	5.41017369727437	5.40445608141811	5.26969108216458	4.66883841111796	4.45712124157288	4.6784066296312	4.58141945588503	4.93861198783276	5.05543132080222	5.35637976331506	4.90858565361334	4.88360217310425	5.39691779378369	5.15005290006397	5.94537525185002	5.63344762912323	5.18420831678465	5.63267725966098	5.43125783704686	5.07064891940213
ESRRA	4.82992752377547	4.80275902144963	5.1168383822739	5.17390094191512	4.53699301808559	5.1000975857626	5.71629844871052	5.7447467601258	5.22680634741619	5.22907035507337	5.27339462786119	5.51734668159078	4.79501364881073	6.10802038920909	5.21846807156088	5.32141120392594	5.72545490262795	5.64183126288907	5.44333971543465	5.01609320476246	5.41637201446714	5.45241717460009	4.98305973393285	5.45024183861416	4.94725913929076	5.47042897976272	5.06592038371804	5.7217170262913	6.22268058809149	5.46968556231197	5.47042897976272	4.52959962542478	5.77517349349487	5.75823775358335	4.81892213886569	5.46589313913127	4.79654262453216	5.08941110814671	6.56301000746606	5.33034312882972	4.99007661009865	5.81815105597945	5.38162456479836	5.54695254153608	5.7054334354462	5.1000975857626	6.02528173780096	5.96656542349716	4.70475182516738
ANKRD10	5.31006068234798	5.40739735013241	5.77517349349487	5.15630821527558	5.30244653407347	5.95648729702009	4.97174277732318	5.51493696011052	5.1825623264106	5.30174502675013	5.00070901217347	4.47087065233204	5.21249301474583	5.48831058808546	5.14183208710695	6.08056975411986	5.25330790839394	5.18102022576605	5.88325106397738	5.20725246138378	5.20809794858838	5.28341508680117	6.05141938884663	5.97276397765748	5.00916624546562	5.09082702306135	5.24169827473843	6.06071655209113	5.35401858228187	5.29027889797145	5.52557854502757	5.43642543333659	5.58664134080189	5.90159879837165	5.43802132578586	5.4269060267154	4.97802896493375	5.16407367313548	4.89048904700324	5.6441505923121	5.2756373015543	4.37719764268938	5.12433235938763	4.21657570458048	4.06840942577694	5.3354386737663	4.68924445226204	4.38693035147893	5.1000975857626
TACC1	9.03099555975356	9.19399409295788	8.20852910702063	9.08963898007965	9.00676794782328	8.93310669179984	8.23894824632557	8.87193682835744	8.78530087810531	8.82605717329443	8.58676560706201	8.91603448454502	8.95020409538211	8.60711778097518	8.92229834020217	8.92229834020217	8.76609233048468	8.94438745773339	8.89885066479734	9.31349811844031	8.95020409538211	8.95667457181893	8.11460781145866	8.77028730359996	9.09692551112616	8.35154483865015	8.86616362166011	8.51130399390587	8.91029248063591	8.51882695635899	8.66290695069248	9.03099555975356	8.77028730359996	8.66290695069248	8.91603448454502	8.72147810198395	8.49162152148578	9.00676794782328	8.35756994072319	8.50706794007584	8.92770008118367	8.73089208750513	8.86136287188488	8.82605717329443	8.50319392388545	8.79510798184746	8.91603448454502	8.77553472620049	8.40000439216667
LRPAP1	6.18803929822478	5.96424127781677	5.58744456266523	5.60715980135636	6.01094143050294	5.68144618288606	6.84909034590202	7.02525341500714	6.2368706700877	6.44482714718451	6.04462013403951	6.68203686693753	5.86602302820035	6.88587146861258	6.20628492200718	6.37163202771769	7.50066163772432	6.53107470140266	5.87461107991628	6.01884912491677	6.18637502136092	6.22183727385771	5.66323243898643	6.62501332978625	6.27865127313376	6.8983017408718	6.72399284278571	6.39977130349492	6.85005442987914	6.94798172835566	6.68502866377005	5.65931074560099	6.97393269289022	6.34374224866595	5.48760923687953	6.74773981529027	5.54922810241831	6.1855082096566	7.76286294685748	7.35650518420081	5.51344147413367	7.11252727271375	6.72208540540332	6.93676399935096	7.50708041104189	6.69082525960479	7.39153017181893	7.21995717202044	6.46080977355661
ANKRD39	3.82122118356491	4.15673468047946	3.57555051059705	4.02841787483339	3.43022656222486	4.1275168793595	4.01933729356792	4.12813713267576	3.98593302001607	4.20993177138975	4.28775789594152	4.84985046997398	4.00794173329972	3.71214276612142	4.06094440690765	3.70969545642101	3.95736390233177	3.93677486377047	3.95477945425149	3.6747099541088	4.8058206687874	4.56964165007134	3.73282985421165	4.38379442040827	3.98593302001607	4.2695356659789	3.99431782716266	3.79193290028268	3.76506452839503	4.67513312350885	4.34267560438333	3.90283749922231	3.54048620177565	3.90866834941537	3.97253791442455	2.61316420508058	3.58283876316059	4.03514950903445	4.74461136731821	3.61740247709715	4.00559442080707	4.94485088842721	4.80743663914727	5.14480360165212	5.15712778040385	4.19580472400198	5.00440389943277	4.80045537781294	4.08882826547202
IDS	6.79700818265825	6.87098205384329	6.78241333193075	6.8983017408718	7.20744825006152	7.07044393258518	6.95132055339486	6.91295292153322	6.81711081687228	6.97855541782091	6.79402061255891	6.93561040395022	6.92348286899461	6.96063132767585	7.51238137310785	7.92084874231263	7.42878542323812	7.16358249459817	7.430534099869	7.03729115196558	7.28586515086072	7.32413325484014	7.96217040657491	7.07044393258518	6.87098205384329	6.91926168465105	6.79811954173896	6.43569328825179	7.44461056210577	6.98922728967767	6.40659878511867	7.08031561909982	7.31141102268601	7.33261566580508	6.96063132767585	7.58625899678738	6.88809137351046	7.14935020394613	7.12393632418247	7.12769733709312	7.32679015256533	7.11905320695231	6.84702034208203	6.6666495936103	6.89605718070374	6.93243593650088	7.02878803877661	7.00439506147152	6.64155237358669
SLC35A3	5.58664134080189	5.00440389943277	6.20239860643986	5.83739310014436	6.08773043289464	6.31770589622087	4.80045537781294	5.80714211563445	5.69384535936115	5.95163219838015	5.88257774891497	5.13360666972937	5.9837912299625	5.10972244524375	5.77765098073245	5.1486100549382	4.70790392298264	5.51493696011052	4.99007661009865	5.69719232403084	5.69218868463028	6.16217391351024	5.87537297286757	5.10813339099085	5.54761534439901	5.19481820130511	5.36300591680902	6.04059918824208	5.55316008354228	4.59090837711834	5.09229816747781	5.71330046938463	5.46737891284874	5.37966599916335	5.52180127017407	4.85447923420851	5.32294424999295	5.60335463197975	4.45250281566542	4.70790392298264	5.6852250368762	5.19625934769145	5.53159282239837	5.50011951373553	5.19769179367424	5.34720842959381	5.44708053115593	5.15712778040385	5.60640864275261
CHST10	3.4831446672317	2.26251514136253	3.00505496098818	1.99246984405246	2.6686851447647	2.80228313752901	2.83307814241766	3.07874814974333	2.78781019687672	2.83454637757052	3.20001012873153	2.69630563647267	3.12648572222711	3.39759415702931	2.66707432823665	3.40986415557652	0.223696471412203	2.8307279133083	3.52367772261444	2.87825907536593	3.41345028046364	3.06132924565655	3.40446869571002	3.64767222369879	2.92358569742122	2.36286371416234	2.30269428562239	2.60242107843967	2.35862333028415	3.06496000935074	3.075950685326	3.28888647513502	2.35202774877688	2.84845067448161	3.26249479126037	2.08780892506371	2.48081242828529	2.65583013120896	2.5265553849815	2.80602247677623	3.08244656368333	2.47827884719082	3.74850783344259	3.14181024234604	2.51119445510453	3.08951833856754	2.72009489372773	2.97568508821093	2.49810032339533
DLX1	2.91347684886048	2.7414018680096	-0.0279677918128129	3.06273819532054	-0.0350050815060956	1.06516998693643	2.11022923879717	1.88495214993731	-0.316786004784737	1.82473083480778	2.05507503188679	2.28348031478541	2.02372651448757	2.72441288146166	2.79160022745431	0.0293784937994121	3.32658384504027	0.0458171155737708	1.85894249730648	2.31967941188747	0.0519780732731995	0.0918132993836366	0.0381177517599355	0.952764662298037	1.66110652484223	2.27251155531184	1.72089079135862	1.63383629019371	1.76170050847267	-0.0279677918128129	-0.180246329503951	1.79776309283712	-0.123810690124922	1.39734016194645	1.3957518389519	0.0218191153004204	1.25062235504399	2.73404153675419	2.47915899400437	2.27605992702547	2.60778934679216	0.416920868927373	1.9483613057273	0.952764662298037	2.76284985849113	2.76422084282779	1.7103143449985	-0.0218020501521654	1.79403294878848
VPS13A	3.1170727381668	3.81738990950116	4.57291061559389	3.5092050649441	3.69586417413251	4.39422667205467	2.34779317195432	4.22788806100618	3.64609663201211	3.73610538472578	2.90170822458177	1.36760731642809	3.86147079094548	3.74612876828066	2.90248281203615	3.28213751591879	1.46285909689457	4.02762989384214	2.95672130983729	3.35627269747604	3.68744347017324	4.23963870770655	3.95736390233177	3.13283856171078	3.31203403625938	3.13740760786463	2.39034970688226	4.61267282708117	3.13213591857499	3.40607595728606	3.94479339371682	3.19091862410065	3.89802586622021	3.28213751591879	3.71294216429349	3.67377303460424	2.63317317614254	2.93791298959351	2.14576288985118	2.44423164103359	2.7288357413581	2.59262816197132	2.95117754065725	1.39734016194645	2.1266043023102	3.201632713757	0.959562121406996	1.98028895641131	3.26165200555082
EIF5B	4.05916295708814	4.53034668962117	3.59606043645205	4.23232545487827	3.80382995090423	5.97131086284679	4.1818371074173	5.20651151242772	4.21933471278829	4.34602536154165	4.02841787483339	4.48312082903061	3.91950178978627	4.34267560438333	4.23883973575319	4.67175837328942	4.15425108320414	4.41638273112848	4.99305844153513	4.042987483839	4.48786269395783	4.50202315436195	3.5929790852163	4.87605685651386	4.1236147499258	4.56048934468222	4.7677299808027	4.72631688060786	4.84058270017425	4.39012324191058	5.29027889797145	4.03514950903445	5.07382754405951	4.24392904859059	4.29294817427485	3.34741879217266	3.98526005228814	4.06685829769641	4.06509706951742	3.28813216871889	3.55429985578159	4.4913078626638	4.94946896348765	4.35433535871035	4.60234053927788	4.77399130414799	3.90866834941537	4.62193922830912	4.5664707029132
FANCB	2.73910612718578	3.00011283794728	3.42510073104331	2.68435605164343	2.91482501032834	2.56131897979365	2.01175533464934	2.05413673394329	3.26821913345425	3.4701950604293	2.42538016424512	2.64392186808636	3.68574707613436	2.78176191422879	2.70018952809083	1.90674470834747	2.87904020049986	4.09897006462736	2.83598955112971	3.65545185717525	3.42264210204453	3.72125990758879	3.41201524597894	3.12434024654531	2.72366353178926	2.28106689340437	2.38622688930782	2.93058577839491	2.76422084282779	2.47010715863243	2.91979504839669	2.89702040943516	2.01595327582093	2.50337736344306	3.07168496609025	2.4197918570767	1.19597245301619	2.76839815103386	1.72949390754809	3.35326160012681	3.83247340060444	1.84888798271225	2.87904020049986	2.18959745001806	1.52466929113281	2.5477427937179	2.5627414000318	1.68546087629097	2.90406590473551
XPO7	-1.72768549962857	1.08285609784756	2.49006429269946	1.85776121489849	2.16969306641382	2.6085810179148	3.24928766535199	1.35850269577925	2.20921795692782	1.57600483931015	0.365401566337755	3.60211351780604	2.35039636618665	2.28887400604692	0.35766849160548	2.36444080940919	1.77829463000738	0.497245417420381	0.35121313630991	1.29696178716507	2.74222753860047	2.65368435764911	3.19625647886537	1.15768847797838	1.15562410497113	2.96239700201217	1.51193093868177	1.65197207648164	1.38934638214872	3.51227129577799	2.55971676369856	1.3500639991473	2.74370260771169	-0.199022116162719	2.13765642309248	2.62945117591045	3.12001062120998	1.69545536022535	2.31448255376186	0.816627763250617	1.98028895641131	3.2304688008491	1.71980200824772	2.98327486570444	2.97361731326767	0.174067192694741	3.25671950990819	3.41809569644674	2.83826689234405
KCNB1	0.256186533641457	1.36421452088582	0.352394829350185	0.869569563131614	0.893064304444869	0.403947684279364	0.345131333000574	2.6874447066338	1.63235716199169	2.26877209132531	1.68441987554382	-0.292443440580786	0.198984855299019	0.272379626992083	2.82420843122947	1.94329187592141	0.306569754340108	0.853862467867938	2.2377904380414	0.247565112334408	0.474013629623136	2.20294687105113	0.442177416847839	0.506978044686955	0.2552861249448	0.277101770584917	0.928599535090548	-0.727771959765405	0.538782255221807	0.302345091997984	0.205272308873023	0.669730981408534	0.583920025735797	0.906799077243268	0.152630677518278	0.343855634151702	1.0699280400886	0.292855931068701	1.80420726310543	1.0955187452889	0.288493269094939	0.258142032502969	-0.690164876019094	2.10121139222731	-1.79636273453748	0.191863970010012	0.869569563131614	0.35766849160548	2.07891600257738
JRK	2.64165271584298	3.93530184218422	0.121207102556814	3.5144508746638	4.1550727920908	1.47052234270021	3.63339604168001	0.198984855299019	-2.49510154409799	1.48413755858122	4.17176443433997	3.58684091370698	3.43709571816302	-0.53183848506365	3.57181139512474	1.05618938770193	4.28123948687322	1.95045693221191	0.109236046994188	3.61910761254401	1.43022433157054	-0.740037388988242	-0.268716335433539	0.142974757012027	2.59954758724704	3.45854638526214	3.95231183888348	0.158083774904833	1.78573995720277	1.94528087111551	3.35898167097839	2.9560453401886	-0.52077646515296	0.21203209089398	3.70969545642101	3.50759760978722	4.49887891267722	2.72520207190228	3.25671950990819	4.14195275944226	3.33841619977028	2.56131897979365	3.34662709377815	3.24702440927505	3.36499147250922	3.59530875518111	2.90626855176484	3.29933161149135	1.98860153580844
MACF1	6.47048446710706	6.50482097578494	6.10124224895393	6.83492941976405	6.68695362811307	5.62889690531186	6.36740458579093	6.62311584479896	6.37240651809132	6.381964598675	6.41083994463522	6.33339333955446	6.66089490246538	6.72787706440413	6.10630329728939	5.92600429050488	5.76356316890404	6.85095485437042	5.93988832170084	6.7230278694922	6.69886408836808	6.92243687125393	6.47138001977872	6.20390903466603	6.53190178856353	6.76899496515504	6.3401092481459	6.55829660556541	5.77071020972376	6.62311584479896	6.85506797789517	6.09009158336297	6.22369125747827	5.65375141564865	6.43191721000407	6.16141392495599	6.3367702471346	6.37329322852514	6.37930988311691	6.81098531055993	6.32640170186943	6.22369125747827	6.87964618765803	6.75085070678626	6.75085070678626	6.50033790081202	6.40579556032877	6.46500919622278	6.1598592524804
MED6	6.76066226164802	6.81506764947185	7.70360587235086	6.92876681731229	6.67728485400623	7.25319601846781	6.89724944301093	6.6666495936103	6.48493884102744	6.47489503611906	6.65517476158152	6.42753427634738	6.8359932321927	6.85416071197796	6.64763484509503	6.90279443525805	6.63388842762166	6.52351996037746	6.84386407112994	6.94363009971532	6.71617018305242	6.78129616017142	7.68329598871827	6.98183574740613	6.61842536626601	6.72020294172078	6.7919063848964	6.64676353646202	6.64585862577528	6.80142955373544	7.12149728296381	7.19554846974129	6.61260895136375	6.78954044631485	7.06932795612645	6.85715681957454	6.69387187463779	6.7498054612591	5.98211020738967	6.84802632501845	6.77311731485365	6.49947692328411	6.94012506794796	6.28686261389591	6.47138001977872	6.73799610384243	6.44747914617922	6.448398084763	6.54179689056824
SGTB	3.12001062120998	3.80382995090423	2.03430746965168	2.96019064827661	2.34779317195432	-0.193846296320607	3.19774551032874	-0.0654420020385954	-0.060756807225955	-0.0654420020385954	2.4848918003681	3.83247340060444	2.81336779995578	3.79968656579354	1.95146907262706	-0.0846288803323251	4.14614465738298	2.41670364397735	0.641596552068078	3.33123190942159	-0.0561366919627705	-0.060756807225955	1.53789335130848	-0.134272648526392	3.28813216871889	3.96484399951334	3.73610538472578	0.207440442413979	0.926150605961663	3.75166220084917	3.7805618279037	3.27612231233669	2.17149111224234	-0.104900194096873	3.17194132961344	3.67938382268362	0.0726864138911433	3.15194945092707	4.14701772758652	4.08964066060913	3.44699145193181	2.61545862129973	3.71635688969464	3.35250203713529	0.839229170854438	4.24063389518856	3.62483923778636	3.86836623948435	1.99155931095805
MYCBP2	6.37930988311691	6.5694205877702	6.93243593650088	6.76675435407558	6.61060548022276	6.94012506794796	6.13715685059768	6.66273814719216	7.35650518420081	7.20345396161416	6.73092339984938	6.26092237827925	6.69793458059662	6.27428099805419	6.08458175901746	6.51213116582425	6.11775496915257	7.44291110184278	6.37401543881487	6.71717424328391	7.30391298232206	7.21874116106952	6.61660349525568	6.57213373036757	6.80455257699385	5.94077605737746	6.61156651581749	6.80357936656696	6.67150593436907	5.79815089253341	6.49512842673909	6.66866621572127	6.67817612604754	6.69886408836808	6.69886408836808	6.1193254877982	7.20205439216146	6.4516758683085	5.61064981586512	5.89934600586539	6.4922262925834	6.31250214374322	6.47489503611906	6.49602750128092	6.00222104402955	6.58585888947634	6.31174867125955	6.24847755124695	6.0942301597464
CRX	2.92129496471961	3.52969406535589	2.74893127252607	2.61316420508058	2.50487276070932	2.0432462285638	3.51903483784465	2.22017701929006	1.70640098524732	2.44508926997038	2.57563567656902	3.38001452968372	2.98622039225991	3.15476664363476	2.58874249808163	1.82006939143868	3.81809499089705	2.59017284944285	0.214895444647486	2.67255877746946	2.76494243294492	1.67783711442197	3.18118061735052	2.33287772514028	2.76494243294492	2.81843899552199	2.99859271603348	1.83289620027108	2.90406590473551	3.60617606114002	3.9681364964087	2.91347684886048	2.28628887080883	2.62020884698819	3.0094513416823	3.52367772261444	2.78325775221665	3.01317814831471	3.80382995090423	3.87469645180227	2.90917560465545	3.92045568350586	2.71377369950324	2.95535829346985	3.31910591270147	3.35178747857531	3.52602182156508	3.76908597109241	2.85656434601391
IL22RA1	-0.656442795113601	-0.310065995406524	3.55341940708878	-5.71895494895677	0.146751485377347	0.242850157312998	1.29089813472019	2.02460845733919	1.89669317507618	1.34650384284781	1.58468019388718	0.829313356544405	0.0587553200943086	0.128249852733855	1.71263620285639	1.38277880598471	1.77584863417289	1.5645395767057	0.936289647914824	0.0888170101490974	-0.368250222205028	0.347503579057968	3.70546850838616	2.10741191559584	-3.23064500977513	0.133267653631448	0.0238210400577239	0.226942907328121	1.60664193568599	2.35775605656442	0.0537823355860897	1.83620284654239	1.37133537694343	1.5645395767057	1.99934524057998	2.58422920567461	0.115937657876101	0.646496456877655	2.68267881854317	1.97196050850743	1.60394248118586	2.165234644915	-0.310065995406524	1.79195808714293	2.46085797262209	0.0440562611759518	3.02899152690223	2.25187345732653	2.01595327582093
IQCF1	-3.36575656522339	1.92933857762166	1.96804198096696	1.71858909153841	0.0201553745276088	0.886068763292572	2.91615552542763	2.00607154784503	1.98555688649966	0.22776495019698	0.01292210562784	1.74330835456635	1.95045693221191	2.32467401945747	0.01292210562784	2.50413514253074	2.33040782795197	-0.141060031410851	2.25824141679899	1.9825131987449	2.56647546388015	1.81198308320749	-1.33052766174293	0.562494201838614	1.77584863417289	0.897154437429823	1.37133537694343	1.68782838009177	1.1451601090865	-0.82458498410015	1.75897668212285	0.658223482075009	2.5589316671425	0.127273502942807	2.95815213888679	1.37803263228262	0.742982974656474	2.39939628628494	1.40930747137915	-0.00113052083789764	2.01082214812115	2.00149996187834	1.23697603395732	0.0537823355860897	0.926150605961663	2.15351864064554	2.00418209720213	1.74674312330603	1.19784712387958
RAI1	3.64609663201211	4.54699938725839	3.86763420123347	3.92631319266293	3.64693165659158	4.15184020730071	3.87944534849546	4.18857037345448	4.34351724316494	4.38762304437256	3.80459576037514	4.5403531808474	3.70390259023187	4.12271499166401	3.74612876828066	4.31321872213947	3.58443196539665	4.74591829022638	4.66883841111796	3.90960442599201	4.68167848486093	4.83370150490392	3.64531170023853	4.65591238555661	4.19895579989056	3.98093846995301	4.08705838182162	4.50732604151094	4.30705286583459	3.65792831022975	3.74763159463886	4.21076819596447	4.14011022993542	5.26750896200571	4.13757995380956	3.31403985517924	4.06598122271532	4.44262910518752	4.86148536488173	2.9258807975904	3.85014584306328	3.94319964776802	4.98010432563463	4.7944200469451	3.83773971501326	4.1409709097013	4.38455161006599	3.84786793995766	3.90527761473023
UNKL	3.56441337617159	3.20320650156529	3.17398998745134	4.1074402912796	3.56875946011296	3.13213591857499	4.15828760127242	3.00229174995233	3.61249080269918	3.72783684933967	3.86331985553585	4.04123893776678	3.41947522763046	3.87622146318654	4.0184566548271	3.71294216429349	4.12433648711098	2.61545862129973	3.26893371733926	3.51076092739442	3.51903483784465	3.38468864202035	3.8004760040554	3.26165200555082	3.61655168222693	3.98664627525538	3.02025453465062	3.01608973408569	3.76070646200802	3.91452678052871	3.88488210489964	4.10228547331413	3.06637746940221	3.11850766815207	3.241352380504	3.62406085945246	3.38990702487443	3.63011067227039	3.43022656222486	4.01354740135824	3.79097482630492	3.92221729610092	3.63647446420852	4.22445206688931	4.27961958107748	3.13073784578301	4.30031894484005	4.38379442040827	3.9681364964087
HERC4	6.3665167260042	6.03822688737374	6.69577922120223	6.40659878511867	6.30023564336564	6.20239860643986	5.62066051095367	6.14865114680558	6.07743300418474	6.29098095592488	6.07743300418474	5.77977822119159	6.14610565646772	6.0582425010204	6.3272781836741	6.38757041181238	6.45524199396435	6.3507390346185	6.10976942031336	6.47856253875243	6.36834759120775	6.604076743194	6.97855541782091	5.96181236185324	5.71629844871052	6.01491053335815	5.73809918238954	6.16299363387776	6.36480713318438	5.67107798286696	5.83500370055018	5.82808564260812	6.27262481604351	5.96498769694544	5.8519294153161	6.3972503858762	5.82894950561947	5.99906598896838	6.01799202269178	6.43753014925241	5.93988832170084	5.79592796917238	5.87281247460165	5.6837055017068	5.56429913312949	5.86217787268407	5.89934600586539	5.63344762912323	6.25024435470714
CHRDL1	0.595280645132321	0.540809352650908	2.59954758724704	0.921332242049869	0.794533862190272	2.7554361235438	0.169318846705439	2.25458785731204	2.87455316586098	2.93645996561407	2.10928366989192	-0.0784536972583478	0.586325298636033	1.7103143449985	2.71086785737777	3.72293832807298	1.05404311087157	2.35280058058237	2.73980062204377	0.0918132993836366	2.67407959415737	2.19044433384779	2.88824208678618	3.5092050649441	2.06446688656459	0.526478736596622	1.30236605844068	2.94453933685793	3.77904803058546	0.184320932582443	0.656105256090925	2.49489814959305	3.26320787240626	2.86300769623721	1.65990566313471	0.209336702504064	0.11873961602201	1.55351263307942	1.20946145367986	1.16965943551863	0.549179896633286	2.64018248427606	1.24074009527402	1.47978979572477	1.91501402056947	-0.620666785627546	-1.24100321063234	2.07670467013515	0.454368690282714
MAMDC2	3.16618010833615	2.71927361170021	2.60082283700015	2.30789206068175	1.20770564442794	2.86300769623721	1.11287772547094	-2.00261779937856	0.233618992872287	0.299419038803347	3.08671217279963	0.975347366076491	1.82244466750267	1.97427968639859	2.66406353125966	3.45489308984545	1.67911804087547	0.879079167623227	2.12376140259125	2.21193595395079	0.248592349680692	1.37639114755283	1.52605802483038	2.52590264152533	2.28706548386187	-2.21459030960355	1.33035869194944	3.71136119598466	0.267557850794435	2.01704055694383	2.22460934672416	3.30618621503601	3.05264493175745	0.150260923071491	0.492928123587255	-1.86452584658415	-0.557667494216472	2.7854466823773	0.955149324512824	-1.56757325287726	3.57181139512474	0.886068763292572	2.17484553873184	-1.22234054587452	1.85776121489849	0.497245417420381	0.204213524049214	0.883191491203018	1.75153962747517
DCTN5	6.6666495936103	6.38922261936011	6.39090467075426	6.70562343860156	6.99044210775959	7.02157857551721	6.41779008416143	7.1047638283444	6.70653454329007	6.84482342105789	6.37240651809132	6.83162393279139	6.49947692328411	6.64051169939851	6.30606447643934	6.86992953385556	6.54378059571646	6.53005359937736	6.69281682144165	6.84802632501845	7.05633940438563	7.1569516430313	6.25195758798788	6.66564895749178	6.5694205877702	6.40750893800051	6.51514251591169	7.31707822397143	6.54900781271829	7.3765481099684	6.92348286899461	6.88061152787697	6.72020294172078	6.5694205877702	6.65791353078145	6.66089490246538	6.5813594665908	6.69793458059662	6.92561495516155	6.30264974635338	6.65601592574728	7.17800271507854	6.63964790447822	7.46117380217748	7.0865966909057	6.23938584043789	6.92469249947643	6.87632152733834	6.79495917096004
GPR37L1	3.15265659579338	2.84258063306375	2.14393482737318	3.21795577375657	1.79657675897788	1.83973426654438	1.36036226645293	1.45669672302074	1.5233948373141	1.6432557795919	2.01287888714967	2.98547129012847	2.88041168769446	2.43686038867398	3.17194132961344	2.34948572726682	2.51188779313519	0.801922049928022	2.61396420908195	1.42391237825396	1.60278632463581	1.95666619021141	2.95183203347859	2.48790117910804	2.76552604090038	2.20745447682992	2.63022046652581	2.38865126531749	3.19774551032874	0.530683778775864	1.87188073418109	2.1082815761574	1.66246867128331	2.86661425517154	2.35280058058237	1.64460019452681	3.19701247366336	2.25642955223139	3.00086259645903	3.09413408457038	2.12280400055658	1.88046058958406	2.34779317195432	2.66186737016224	2.09932807578588	2.04925800691727	1.38934638214872	2.53270990730163	2.18065289033684
MESP1	1.45333575409639	2.79522795088311	2.98622039225991	2.34864733284306	2.54149567734415	3.76750939223841	1.86883608929679	2.68014046026714	1.72089079135862	0.298354597354828	1.94224097800722	0.0458171155737708	2.27251155531184	2.76356008695978	-1.18182444623988	2.71927361170021	1.620259936375	1.79918288581874	3.08098741952811	0.794533862190272	2.22705774078781	2.52118640315865	0.194897065419925	2.98963976006167	0.492928123587255	0.846670188059566	2.14393482737318	2.00705535443222	1.77240395935634	0.684406958132029	3.3929921516676	3.69343210315938	0.720994194015603	0.234710342798096	3.28372569726305	0.393173231301713	2.89783935798003	3.62483923778636	0.933838348765377	0.555306362801821	2.04431034411538	1.10649940931169	3.37703880506008	1.19784712387958	0.0957658289384309	-2.15702221871069	0.187510572841492	1.9557034911002	0.740361524464153
TMEM61	3.22822092169728	2.69934303473754	2.21013321891227	3.85091491595111	2.40785761847194	2.38622688930782	2.22546078889253	2.31200753872378	2.42459835088328	1.59074792525588	3.72293832807298	3.2230994921886	2.79522795088311	2.81182030083432	3.17330092834188	2.59796420463124	3.47935800073388	2.24738105302325	1.28187997173599	2.94721793715626	2.24566587077722	2.30016909334427	2.9525756242822	2.60168674513888	2.91905621556731	2.36126100888715	1.71980200824772	3.15035740247422	3.1170727381668	2.72366353178926	2.01386287136493	2.89565628750579	1.78313572757548	2.47430765842302	3.32421197207846	3.15339130949051	3.34589164276695	2.62633423060296	3.89721703698898	1.36036226645293	2.62552645708875	2.6874447066338	3.04783780064897	3.39220460188394	3.46165680866885	2.03430746965168	3.09937873406303	3.12139353831335	2.09743982302829
ZNF764	2.49647896697971	3.08098741952811	3.14377516739819	2.65667993598363	0.35766849160548	3.45854638526214	1.9974983240579	3.32900088573347	2.14839910971939	3.26320787240626	0.809003006010214	1.35182303600186	2.85295311462737	2.89408677370129	2.63873796537894	3.43022656222486	0.050567158163698	3.45136348506829	3.53978319061529	2.86587144341059	3.77816029400422	3.3997925774967	2.57957017115609	3.42179621214434	2.9525756242822	1.69919096836835	1.77584863417289	3.36435084070191	3.11274877233754	0.619032399743847	1.80047229048573	1.10433251373601	3.01686263095075	4.11456719153359	2.66040261281736	0.0902765811815296	1.47700201331484	2.3018506901271	2.27863125758087	0.00860607416945592	3.20686064547149	2.13594653561755	2.35364505027975	2.66406353125966	1.49472286373627	0.911509966920516	1.20946145367986	-0.907439187530888	3.3001642143335
SMCP	2.51779295495424	2.54149567734415	3.21795577375657	3.12793592811033	2.264314051569	1.65595060264542	3.58684091370698	2.39609377411914	3.41741512539131	2.82782265260548	2.88179760383059	4.02762989384214	2.858725591973	2.7511675501049	2.73404153675419	2.4350386274833	3.06784266173208	2.90021745219226	1.85567088659474	2.9335465015492	3.22751668967593	2.54695426369	3.4280856821429	1.50611198552779	2.75193996236716	2.99258500863548	2.86720617717162	2.61396420908195	2.99122958559701	3.46090808171497	2.44088066400522	2.1739040430678	2.5095647112595	2.93926588585022	2.37185647747801	3.41741512539131	2.98685532405046	3.11352171434772	4.06175542245647	3.13740760786463	3.54475505085417	3.75917986984322	2.60923606530974	3.93530184218422	4.07256780580165	2.36530488292256	4.60079762771687	4.26874605398472	2.83531596558485
COL4A1	2.72743110494746	2.5265553849815	3.41809569644674	2.22546078889253	2.21686226228414	0.614631216418759	3.00437592689109	2.92061283318369	2.21926571879434	2.80453954178166	3.19169526617298	3.37464741147861	2.91767532598081	1.94944100768134	1.81651228606735	3.54639544227758	2.73466115864146	3.02458504088887	0.94090777398239	2.60711022477896	2.21686226228414	2.7662576972772	3.57338558352054	3.6484132364655	1.43491132788089	2.52198444379332	2.34779317195432	0.0277042146922601	2.78176191422879	3.04129386615168	2.72520207190228	-0.180246329503951	3.65207317770674	3.62559998535481	2.92910559860867	3.85568622843988	2.70467446879654	3.04915002169106	3.41947522763046	2.16614627027442	2.1493080278446	3.73610538472578	1.4486539251409	3.52969406535589	2.99546973278748	2.25458785731204	4.22618631964725	3.91950178978627	3.7805618279037
FBXO2	3.65640571365447	4.2695356659789	2.01998289882856	3.36360182394046	3.06784266173208	1.7002364297454	3.55744215601503	3.04783780064897	-0.117063502559722	1.30995385656127	3.63808364135391	3.41201524597894	3.34813082161964	3.87552333868168	3.06784266173208	2.3187837598513	4.68758217390552	1.27504053446599	3.66753241591047	3.16377252047175	2.64459071042551	0.767157116788377	3.03764760453528	3.09694104868037	3.40986415557652	3.70296303838063	4.17938057060562	2.86300769623721	-0.107683378401726	3.67161967227303	4.09555255402068	3.35250203713529	2.2733223044361	-0.208446273516801	3.69256228395169	2.52198444379332	3.11127425622624	3.71466441055647	2.66406353125966	4.08705838182162	3.34880825871107	2.67782829379624	4.07524908382025	2.5235611646858	2.03430746965168	3.91117006623089	3.68112548942089	3.70296303838063	3.54386665672981
CORO6	-1.76320265025635	2.5894670179189	1.22414853763369	-0.400416102058652	2.9971023262415	3.35898167097839	0.0258245756282652	0.964577255569571	2.03334797824286	2.29570239807167	1.09770925981852	-0.110695988879375	-1.47865063128946	2.33717040796956	-1.01840498033851	3.44993653089069	0.0258245756282652	1.69545536022535	2.69934303473754	1.59881407789777	1.62713640193872	3.10205981107746	0.966642881642787	3.46389394552411	0.514906364919419	1.23527218042052	1.36421452088582	-1.00329056845836	0.113337071871011	0.0201553745276088	1.33411498063718	1.64581490323722	3.10430179294622	1.86658552300661	-1.94959910639349	0.069574539834562	1.07203009566414	2.50337736344306	2.6177829051419	0.933838348765377	-0.837642797314846	-0.013157250292591	2.47915899400437	0.0201553745276088	2.17307366282761	1.30047932622184	0.0874418676935785	0.0218191153004204	0.560493504658547
IL27RA	6.82126015472179	7.63253801228711	5.78827617312877	6.57942904415012	6.49770553253917	7.2940209744473	6.43753014925241	6.30097248964809	6.86885300607422	6.83492941976405	6.26839377813034	6.589225006787	6.68028993805526	6.30097248964809	6.44297992582954	6.94232884601677	6.683104245188	6.604076743194	6.89724944301093	6.56774990119531	7.22520286090294	7.15570461839249	5.36823122054141	6.70935726842247	6.75381563732023	6.51412160693409	7.54359522554387	6.16845815685168	6.14227203327933	6.21201577819876	6.12493599708204	6.92469249947643	6.24121982178982	7.41809003020214	6.49947692328411	5.78124658778217	7.06337236227742	6.52151999061005	6.46395334687958	5.80036744899313	6.80988167332918	6.51319273946417	7.32118325917394	6.6967469822641	6.61156651581749	7.39295224249758	6.53714212371344	6.43401453615865	6.35166299367847
DYM	6.34374224866595	6.44297992582954	6.84038272503382	6.45799713526738	6.70832259597649	7.13152965700104	6.40072859266518	6.8359932321927	6.57384669403615	6.44919868893073	6.25108945622539	6.72701909617436	6.60215841988408	6.69886408836808	6.62212685437886	6.61746552664788	6.66273814719216	6.65692426016667	6.61458598387208	6.61357827383855	6.86034309191531	6.89605718070374	6.55074865869089	6.47232727070037	6.42201852148525	5.93677278768141	6.23350894038749	6.6666495936103	6.78332070284194	6.58315208573146	6.32213364926185	6.42933596853298	6.7517613242291	6.66564895749178	6.66365468113437	6.53902649887984	6.39894660813405	6.61660349525568	6.59707168851268	6.26269532314602	6.62311584479896	6.50298631386124	6.46500919622278	6.40842773264848	6.43930138605416	6.30530617430446	6.81195935998241	6.8242667345208	6.34627284793698
FADS6	0.0363119827826448	2.14025174440518	1.49619671899627	0.999085196461012	0.101318328475334	2.3018506901271	2.74738798066283	-0.969879268141315	2.40547589080056	2.4260843987482	1.71742646028061	2.74370260771169	2.28438557040202	0.156934610245745	0.653929304222508	1.67009071680398	2.30016909334427	1.65197207648164	0.568372629810803	2.03649964116394	3.02899152690223	2.78852565141446	2.4848918003681	1.51193093868177	1.5289979098795	2.90626855176484	0.572747205102205	0.159110428126297	2.28533282182966	3.86598891486269	2.21615703380713	1.07203009566414	2.24926020680334	2.19596156957754	0.0874418676935785	2.83746556428206	2.32885563620393	1.27504053446599	1.89029302068775	1.92728240011215	1.14283430448247	3.19919500834775	0.749879479988132	1.48122545437678	3.39220460188394	0.216654515814939	3.58118131973552	3.00156099690576	0.489360891177167
OS9	5.30398000669161	6.02528173780096	5.08786799391087	5.58082951426599	4.77982072931869	5.88325106397738	6.09591129819287	5.54994157317075	5.61242411768711	5.36750537338541	5.64719453895885	5.67483781624768	5.17748000727348	6.02528173780096	5.61394101329087	5.876797998911	6.53369068719693	5.82808564260812	5.92528548452764	5.51734668159078	5.72247835971208	5.31453480238087	5.32962191238232	5.57692752287924	5.29489961259241	5.5934773016062	5.81498869334693	5.73257370146442	6.25195758798788	5.9837912299625	6.01718789403147	5.15538894356322	5.82232848162214	5.96424127781677	5.17815041629866	6.0475291549022	5.06229471291112	5.13360666972937	6.65601592574728	5.99833099950257	5.58892956063482	5.74909256392359	6.29340990867712	5.57135103832409	5.89462833245247	5.85105219587957	5.86449211276241	5.93760932872013	6.21668752217413
NMNAT3	3.13283856171078	-0.0324396170983208	3.89721703698898	3.21652649072447	4.96331806324608	2.47668974538405	3.05833925286188	1.0016539657477	4.4302386525764	4.38455161006599	3.75166220084917	3.86058769077112	2.67948851193089	1.02962925417739	2.78463250993077	2.47347582057783	2.49006429269946	4.40012877953246	2.68355123375144	3.1170727381668	1.18171376522696	2.52437040758141	4.62193922830912	3.85974125731215	4.36637878160665	2.72078854425943	0.28651361363982	3.51516711378722	2.83826689234405	3.66366256844647	2.67714580796702	2.99859271603348	1.02537394472276	3.94649572233498	3.07671382070102	3.31556821487796	3.54710312013903	4.13757995380956	3.2485421192492	3.97773490647127	3.30618621503601	2.79001341124505	2.64459071042551	4.09812048647739	2.29072163881012	-0.104900194096873	3.85014584306328	3.8581026213479	3.77904803058546
TRIM73	3.79020510444811	4.13512467028003	4.29391447205675	4.26025278833128	3.55180736966094	3.51516711378722	4.14011022993542	3.50992810284978	3.8833363037013	3.61822667342883	4.04197492819044	4.14528209494328	3.76750939223841	3.22675959544291	4.39174208830314	3.46165680866885	4.86306772183849	3.93451823305	3.66598451760701	4.01933729356792	3.57103638286709	2.66707432823665	4.49587470678819	3.53810632373792	3.79968656579354	3.81115251106118	3.8833363037013	3.18943695192014	4.13512467028003	4.33245823375262	3.39220460188394	3.6698972720006	4.26702175076713	3.41577516609455	4.12813713267576	4.28605332946104	5.19401003851572	3.90283749922231	4.58757173268031	4.13273450753034	4.37209528693089	4.08549650257154	3.87082259336051	4.55634947145015	4.19347505806254	3.42345221558732	4.66159182454749	4.55244429467089	3.97425617826332
OR2L13	2.37596215242663	3.26966940135283	2.6085810179148	3.68259750670297	3.2710894958592	2.96544615143954	4.1177272872225	2.94721793715626	3.15339130949051	2.6809561383513	3.02971365142256	3.78614910662142	3.34058638790237	2.77135247861027	3.27684838518206	3.11428367093754	2.95672130983729	2.77283304750389	2.8636964189046	3.26165200555082	3.11498927342609	2.78716796301061	2.63171784417132	2.60318400570826	2.78716796301061	3.20840429903838	3.92631319266293	2.34948572726682	2.88468181198068	2.60318400570826	2.65960866265645	3.493619711724	3.0694630304732	2.57563567656902	3.28593015209766	1.9524440749136	3.2485421192492	2.69630563647267	0.904477773250345	3.69508603926511	3.02971365142256	3.16377252047175	2.38295588924352	4.58435472114518	3.3163014532186	2.69411545654892	3.32490946565756	4.27600792914872	3.00011283794728
FZD3	2.08690679693534	4.01288737358756	2.9801165424101	3.79193290028268	3.9020237274317	3.86920698543704	2.24926020680334	1.90796481877199	2.99193727071112	2.97122973297181	2.08973844966475	1.65440932421363	3.47171301252249	2.13297007168429	3.22822092169728	-0.117063502559722	3.1170727381668	2.70939004291001	3.06273819532054	3.71214276612142	2.92910559860867	3.29264498452247	3.3369254243749	2.59954758724704	3.53648533274638	3.73109993709297	3.5144508746638	3.26390001668759	-0.0846288803323251	2.02948814960469	3.58603925914943	3.53187642225654	1.90458657098269	0.861979288011542	3.40290568005717	2.06253387180078	2.7429415469409	3.74457310788725	0.762856463229051	2.78852565141446	3.1697021346073	2.6809561383513	3.40688725148465	2.78255585511235	1.14968232184498	3.49593888912737	-0.0706460751402423	-0.239547448452861	1.55613970602259
ETV4	2.15988254312824	1.00876578427093	1.59588245020091	2.59796420463124	1.30792795945469	2.37982163967631	1.01596507747933	1.57449055587207	1.06281636987984	1.97623188158177	2.06615353583044	3.35695549863353	2.68435605164343	0.0425460194468682	0.13445953201299	1.12635380305774	1.47839779223978	2.29924182327993	-0.465646300508769	2.1739040430678	1.97306501188296	1.0228582153249	2.32885563620393	2.99775560672713	1.99934524057998	0.0363119827826448	1.45018655679081	2.8170494288569	2.82782265260548	1.14048204133732	2.03042768422413	2.28887400604692	-1.03560696938083	2.27769735247803	0.00102321464374556	2.80973859372231	2.88970601545541	0.0473382308302518	2.79910753400067	2.82560491199777	1.76309559866823	2.90993870565681	0.81414384907884	1.85231562209462	1.85231562209462	-0.060756807225955	2.17484553873184	2.75614968381541	4.28695187453703
TRAF3IP2	4.97802896493375	4.90229113951695	5.09451305815671	4.91092602553279	4.90535514599852	3.95082733237392	4.90081184721454	4.64353593914597	4.3106509085686	4.39422667205467	4.85835682027521	4.6072177404911	4.98458334668161	4.95701527611977	4.83291686928514	4.59587793157699	5.30929815245269	4.31512997619988	3.72460094834776	4.88360217310425	4.33245823375262	4.08792038547952	5.07548493100833	3.99078184920136	4.50824752652772	5.61835239389105	4.96083507075247	4.18436054375707	4.31585196793425	5.21099320908463	5.30398000669161	4.80658429072427	4.52959962542478	4.31419626232736	4.49217740528004	5.18942335184084	4.54996085999521	4.37372220121558	4.65919424393904	5.00916624546562	4.4201938929589	4.86078648657354	4.63567975895664	4.99080019526432	5.22154232804955	4.61267282708117	4.61585266081171	4.65765935886087	4.59436722769978
TOP2B	7.92708681843765	8.16029384493391	8.08977807738779	7.81216016838872	8.18890333657313	8.08977807738779	7.33687617225578	7.89890064431321	8.13722009373873	8.14996054802314	7.52441080849814	7.78135856032942	8.15528426677078	7.58625899678738	7.60711674536782	7.58063853139555	7.07044393258518	7.99739117742059	7.84513096136579	8.03267195496981	8.07050527761773	8.23894824632557	7.84513096136579	7.96450766375862	7.81667070791741	7.54204054857476	7.94041140902766	8.03986995020021	7.25600086533985	7.74353609310671	8.25920464662336	7.94890310070117	7.60887934159597	7.7216355999088	8.19182201033424	7.81667070791741	7.51760540676986	7.78135856032942	7.55401423088227	7.13892858279507	7.62343935735761	7.75717299854967	8.17812195712406	7.99739117742059	7.79210947599025	7.76702700697178	7.86197885571757	7.74167224652073	8.14996054802314
A4GALT	3.56299273399245	0.335294259389549	2.56500834779317	3.23417370805848	0.271440162308953	0.973584826480122	3.8133454142826	0.477686607943725	0.454368690282714	0.658223482075009	1.81651228606735	3.40826502623691	2.49006429269946	0.269501729985513	3.39834052590869	2.165234644915	1.0934047745767	0.405293322697997	0.297104539564806	2.25373957123801	0.464817922957587	0.692366433754651	2.59954758724704	2.06794993873191	1.76678412910911	3.00722774584254	0.538782255221807	1.19784712387958	3.11352171434772	2.08284656598659	0.20107681289095	0.926150605961663	2.74964928870328	0.492928123587255	1.15153098472393	2.92910559860867	1.68782838009177	3.76908597109241	0.384563675619519	3.2230994921886	0.304348537749882	1.98962736064045	0.713356517374446	2.35452307534431	0.984849549754296	3.63808364135391	0.377652800095735	0.34993056436059	1.8306940616914
SP3	6.14143652906071	5.74253447200305	6.53811681235394	6.07506933576057	6.16455276981295	6.4383794054295	5.38102600214187	6.32815022041355	6.19131382436914	6.04602537817591	5.96250033543261	5.41998486750332	6.07113190041707	5.72778416285028	6.34374224866595	6.50955810510909	6.06735145512688	6.09591129819287	6.24691791933162	6.21042926538141	6.24768104315311	6.27763632036865	7.12274952590048	6.46155020258965	5.80793281846143	5.51885441224521	5.63033014332915	6.84038272503382	6.96729836919104	4.99153436149685	5.61625898249134	5.90924680195213	6.44570420362698	5.67258269843132	5.96181236185324	6.15433139507716	5.87210804218087	5.97813809594733	5.47823715138692	5.83500370055018	6.15581046801896	5.13360666972937	5.41926818128742	4.86078648657354	5.14933586722314	5.67557626364397	5.01609320476246	5.08556371702821	6.4895499505779
CDC16	6.1598592524804	6.97393269289022	7.26301199824528	6.41950935624086	6.79073756980616	6.70935726842247	6.99592175098834	6.48493884102744	6.47856253875243	6.0141314538139	6.26745585764039	6.64155237358669	6.27340033698734	6.6967469822641	6.08131922911162	6.36123217812013	5.95648729702009	6.29340990867712	6.51412160693409	6.04059918824208	5.65302994015957	5.4545147535957	6.84702034208203	6.87964618765803	6.28768959579875	6.8067329391493	6.33087592824768	6.67435287728118	6.25929946003861	6.64051169939851	6.95719281009403	6.13145379665867	6.69281682144165	5.47650101039773	5.89696036780678	6.5498542192909	7.13520744454794	6.29682968963682	5.59587416177927	6.97276288734253	6.03658069005649	6.09336251617797	6.62311584479896	5.82364720613985	6.00945791300007	6.46843051947944	6.32552120405888	6.34374224866595	6.56585736882831
IDH2	5.84710304304848	6.12813734598721	5.49793261255397	6.23187928447659	6.05538348006959	7.07169226321148	6.52531494472687	6.38018710792899	6.21119474069228	6.12103033118737	6.21418058380916	6.64763484509503	5.89539327797238	6.51977630454722	6.04827958992305	6.01562443517622	5.86373423902661	6.48290627170902	5.81270484465011	5.87748922346335	6.52151999061005	6.32043977077211	5.01145224443318	6.22460228971684	6.38439289379373	6.36387753537453	6.19452660288483	6.51045726779025	6.48395676518901	7.00093635105942	7.36369461137817	6.03325928253525	6.16141392495599	6.03325928253525	5.79066368134257	5.77899550255905	6.88061152787697	5.97508779646625	6.97958619014233	5.60498512844274	5.87461107991628	6.63287593641091	6.6998203319161	6.79402061255891	7.1689714491233	6.69886408836808	6.93243593650088	6.82235266721835	6.17759270218745
STAT2	7.7898023120809	7.96450766375862	8.64588556921976	8.27084247709742	8.41059275874622	7.7252516011034	8.59124525096572	8.46982729833747	8.62926509327038	8.8771167007059	9.62307171935205	8.69078126248169	8.14491299605551	9.29622337372262	7.9770456788427	7.6590513025157	7.68974306593934	8.18610655168118	7.72350910609631	8.165241691744	8.13239831335253	8.18890333657313	7.60389254700031	7.84513096136579	8.97631872271536	8.78530087810531	8.38989638072377	8.27704426163552	8.77553472620049	8.58243552430743	8.49970435399332	8.37058410769327	8.20852910702063	7.9667685324467	8.18610655168118	8.1731367633957	9.00676794782328	8.52250440351528	8.43411469556766	7.49724639569705	8.03749989126533	8.6371899542639	8.52979301289695	8.61528587090515	8.35154483865015	8.23051095138355	8.21933041830395	8.18610655168118	9.14937118932396
ITIH1	0.148038660180021	0.390361158855158	0.247565112334408	1.50770214499803	0.187510572841492	0.282814063501676	-1.53593229213916	2.03042768422413	0.309055641631936	0.42350908187582	0.433458597869669	0.127273502942807	0.526478736596622	0.501251408055678	0.204213524049214	2.99258500863548	0.209336702504064	0.303336431374864	2.10210200047266	0.142974757012027	2.44988003882376	1.35850269577925	0.288493269094939	-1.90607778957503	0.139428889073146	0.179984772258679	1.76438160779076	0.27620850146825	2.18766297121398	1.89898767163368	1.85672117789487	0.18114227982709	2.21193595395079	0.332570400050686	0.144421710063842	-0.152047137356211	0.155937379405276	1.5645395767057	1.16181495485774	1.6483059811166	0.182326040911627	2.36204031872924	0.831548812274432	0.215761055213141	0.18114227982709	0.00267413756912607	-0.392060586110169	-0.753444158938832	1.31178745489067
NAB2	2.81563756379441	2.00705535443222	2.31200753872378	2.4832052986158	2.69411545654892	2.89942589785514	3.69088877016692	3.44845285859972	3.48012047495022	3.21277096309123	2.68882151280195	3.96484399951334	2.46924783451549	3.15402659144907	3.23278514885377	3.67377303460424	3.63572667657416	2.95466336250648	2.41513723472723	2.63715763993251	2.91554334507006	3.02971365142256	2.68355123375144	2.85589335812689	3.15100482507583	3.241352380504	2.80973859372231	2.73255145381821	2.88696982182445	3.676187919527	3.07942997610271	2.52509638120835	3.25523133551039	2.60711022477896	3.11428367093754	3.57255040803244	2.84767993241998	3.38157025256498	4.17423857753961	3.41661172037131	3.2775642635089	3.70969545642101	3.26249479126037	4.20400556488451	4.26376839516002	2.63873796537894	4.40505776040097	4.4130931168663	3.16459365885806
PDE6B	5.27953215435464	4.17938057060562	5.12648743661558	5.10421312964194	5.06671679818004	4.77255784604248	4.65425523643013	5.17390094191512	4.7894546105627	4.83370150490392	4.91303141547147	4.89665648944283	5.43714213682489	4.7732709585572	4.37951748769416	4.92321189055708	3.3997925774967	4.80275902144963	5.07927126871719	4.83518410482789	4.95093267332733	5.03859616092929	5.08941110814671	5.35872866021425	5.07845456574034	5.21172685760611	4.83518410482789	4.84058270017425	3.91950178978627	5.06148913413235	5.08869433202887	5.5896094453219	5.09601806139957	4.55167110541951	5.45753260035624	4.55887614399002	4.88821238411435	4.9709596261571	3.48092671070915	4.56564245160961	4.79501364881073	4.7230540181233	5.16557724639271	4.86987875358222	4.54274699765037	4.77477151447698	4.54199600816813	4.97802896493375	5.18860741629342
POLD2	6.92561495516155	6.59221890092309	7.17272206026622	6.98434332307269	6.7930629274324	6.66365468113437	7.08897695485162	6.83400820520736	6.53005359937736	6.47048446710706	6.65601592574728	6.88922263465869	7.23180391234681	7.01235401775935	6.8870743491969	6.22109954930753	6.0141314538139	6.381964598675	6.42840098708757	6.92991706701897	6.90948762895364	6.90516857044921	6.88380988956182	6.60589034832983	6.97276288734253	7.53173436659043	7.10224460069337	6.48212572273347	6.00385294799109	7.50211529836093	7.79798883381502	7.00332355458152	6.72701909617436	6.52922391332101	7.02760553427576	6.55074865869089	6.38922261936011	6.83400820520736	6.40750893800051	6.61660349525568	6.5187139375593	6.85005442987914	7.30391298232206	7.11125605355859	7.18895915426793	7.08547807788738	6.94572589342118	7.07787329796732	6.82126015472179
RBBP7	6.16380459788124	6.54092361812406	6.34627284793698	6.50682020536016	6.54092361812406	7.53330511223897	5.72778416285028	6.39894660813405	6.12337606860148	6.21855279528476	6.07038326693887	5.2139346689314	6.41170186567612	6.27954642488345	6.14058710206977	6.29255039328871	5.43202726461723	5.97056751048344	6.91822527265978	6.17669128022297	6.30097248964809	6.50482097578494	6.21668752217413	6.71617018305242	6.15279161885481	5.99361195974872	6.4230794145859	6.59818629400986	6.06310003859703	5.75674306676758	6.46395334687958	6.36834759120775	6.26013502286365	6.22946124126493	6.4246856291702	5.80502045967403	5.89230684554966	6.24847755124695	4.97339132730896	5.94608099838458	6.32294631324838	5.14016098112737	6.25108945622539	4.82673874929253	5.20725246138378	6.34374224866595	4.84767506178417	5.01453797645186	6.3085015354077
C19orf18	2.7177347554891	0.523052837562174	2.31540213715671	2.75768328337359	2.29143823590807	1.49919031203436	2.60999087644554	1.81651228606735	2.43024463549549	2.11022923879717	2.88468181198068	-0.113689700356632	1.76785126378012	2.67255877746946	2.86789051557062	2.02460845733919	0.77429523707293	2.16178837583185	2.39110481588694	1.70640098524732	2.49647896697971	2.63472455523617	3.075950685326	2.52118640315865	2.71086785737777	2.65810804917252	2.53199864752801	1.41723006557731	2.35536875960624	1.51063590506113	1.61493670961607	0.853862467867938	2.44663253623823	0.923783215805184	2.55098052231588	2.27942417579478	1.47200742935939	2.85436716136709	-0.337047550897931	2.42136309285273	2.62329580318473	3.47697966782688	2.34864733284306	1.86772976806548	0.75268027868446	2.7177347554891	1.925020989564	1.33411498063718	1.70140809000733
ZNF219	3.49021067739659	3.24570740805525	3.26893371733926	3.22026069875157	3.09560661600557	3.36802038177512	3.57404802121728	3.99508242273939	3.73949882406537	3.3695180574307	2.99546973278748	3.96078220100986	3.14966044260479	3.02971365142256	3.40132219947214	4.09652211458539	2.63247531867347	3.61171908149984	4.17261067597725	2.98547129012847	3.84022846075028	3.98526005228814	3.1797036481751	4.014398037842	3.29127107894551	3.25303953938268	3.42510073104331	3.49021067739659	3.42734617964481	4.15998311871404	2.85940306911882	3.87236019112311	3.08020103492666	4.2559710555744	2.90406590473551	4.1236147499258	3.06784266173208	3.40290568005717	4.26282125058777	3.24638135394449	3.52049222656453	3.42960252405449	3.45702268756797	3.93201030615912	3.78384062234551	2.96239700201217	3.11206654952806	3.42030312380862	2.9560453401886
KNDC1	-0.877962680317857	0.682278013498189	-0.368250222205028	1.85894249730648	1.5773986196663	-1.14256295174905	-2.21459030960355	1.83973426654438	-0.297536223284764	-0.455799523481496	1.16590124922134	0.385876132656334	0.51922986271222	-0.810484397837456	1.31848113273025	1.2449245595726	1.08712889019238	1.8306940616914	2.2038956986518	0.399250368763208	0.2552861249448	0.325497187304091	-0.796113061471416	1.66110652484223	1.93380255367814	0.468455870187974	2.23687973199666	-0.268716335433539	0.278936828874217	1.60808320368688	-2.84802404384301	1.79918288581874	1.31178745489067	1.08076532779761	2.30357665234874	1.66246867128331	0.890474196419622	0.126031494141193	1.04984969952357	-0.268716335433539	2.3179930214305	0.732746239625616	1.10649940931169	-4.1971961655671	0.245695930023117	-1.10437553797108	0.216654515814939	0.933838348765377	0.409487406061043
STK32C	2.71611452622955	1.76309559866823	3.71886086485112	3.09267883873257	1.9483613057273	3.74612876828066	4.65034931022711	3.33422087968565	2.86661425517154	3.8581026213479	3.44180764926726	2.858725591973	3.02751516444509	3.54962313004975	2.92975605387175	3.38618302990838	3.94235903230959	2.74659184893119	3.70969545642101	2.03235756632741	3.06417498179	2.76695543754142	1.16786501960555	4.35771121254234	3.44410878925538	4.43615099662009	2.64459071042551	2.0462058129763	3.53415336262743	3.44699145193181	2.47430765842302	2.7662576972772	3.34741879217266	1.91501402056947	2.97637218673543	2.14488633336548	2.9084424027028	3.31333716496712	2.7177347554891	-0.303864741955043	3.3444384999252	2.91412051341346	1.8955968151463	2.74222753860047	2.50181286374959	2.75263917926948	1.5947687767026	3.52367772261444	3.23993678618158
ESR1	0.412310235239661	0.299419038803347	0.999085196461012	0.376295736610241	0.452640415565842	4.26702175076713	0.619032399743847	1.97916177532497	1.91944650513861	3.06057618672115	2.00418209720213	-0.850165615588047	2.29570239807167	1.60014848423318	0.528790399919565	2.62945117591045	0.506978044686955	0.70359750200517	1.45333575409639	0.380351112048479	0.822298637518774	3.26165200555082	0.799307628913323	0.0184645118783028	0.421675783736514	0.955149324512824	1.49619671899627	-0.52077646515296	0.914486120800242	0.520954805309928	2.00891562990623	-0.0584777691650533	3.53498487248432	2.79001341124505	0.405293322697997	0.595280645132321	0.177822653890028	1.94422653414792	0.660453838909583	0.513225566436935	2.35117662309527	0.445434542860156	0.623614195334885	0.555306362801821	1.80766362124181	0.916817988630503	-1.90607778957503	1.50770214499803	2.46548680085089
ST3GAL4	8.1839778058596	4.96083507075247	6.43021200001417	6.90397202016903	6.36043985283398	4.97578746866225	6.63092665916599	5.91003333522202	5.93845094230256	5.97658307342499	6.95016382930731	6.68601488977094	6.39630492025499	6.13300755361194	6.94363009971532	6.75892144278383	7.7959594432032	6.4024652825073	6.35421745761569	6.72898188624213	6.15837742544235	6.03907034363531	7.61976346544736	6.21668752217413	6.89269292884882	6.94572589342118	6.01799202269178	6.06888838811128	6.36387753537453	7.42878542323812	6.0696178488409	6.27189956776512	6.63476058459496	6.19288217695887	6.77203914842514	7.12274952590048	5.81815105597945	7.1827741721984	7.65313903484717	7.93792101441183	7.22270558378098	6.7249195673021	5.64782928200441	6.33851965618696	6.86992953385556	5.96026271210498	7.21377417036025	6.96063132767585	6.67150593436907
MYF5	1.44275804634583	2.44088066400522	3.00648971728376	2.73617913943219	2.95672130983729	-0.144639781278524	2.5589316671425	0.320065262909497	1.08501834208337	-1.31135162234053	2.18419680803485	2.95672130983729	3.34880825871107	2.3136717199992	2.61466974797849	1.28744549166494	2.85358632028708	-0.0561366919627705	2.39776979600275	3.17398998745134	-0.0324396170983208	-0.810484397837456	2.76356008695978	-0.0985735714209365	2.57957017115609	2.7554361235438	2.82713626847572	2.738384556652	2.42846430617001	3.17122587150233	2.86300769623721	2.71541266729155	2.03134809875945	2.2984447836262	0.879079167623227	3.46315557019219	2.29749609901725	1.62600727623362	3.34741879217266	3.10205981107746	1.79545705645351	2.70318041888368	2.31292620606905	3.0087468581431	3.08734112162608	2.54149567734415	3.25523133551039	2.76759070967635	1.22414853763369
ZSCAN12	2.2065132215446	3.13668165647293	2.86016766237638	2.7511675501049	3.90527761473023	4.03105580802171	-0.0424471556137797	2.55742514593191	1.47839779223978	2.48161960365476	0.13445953201299	2.42223331046773	2.37022262143295	2.91070247657963	-0.0584777691650533	2.83673754934009	0.623614195334885	1.89785283683887	1.0016539657477	2.18065289033684	2.00149996187834	3.36360182394046	2.13942435892144	3.3001642143335	0.568372629810803	2.87157498702941	1.54915787922387	3.11498927342609	2.44914818159875	3.13814985476857	1.81885398054279	2.68355123375144	2.5064712844521	1.19597245301619	2.56647546388015	2.25187345732653	0.897154437429823	2.21926571879434	1.81324413717255	1.2598210632255	2.26713408670318	-0.060756807225955	3.38468864202035	1.91409284038728	-0.0218020501521654	2.48790117910804	1.02962925417739	1.61098991261366	0.593232444591842
FZD5	0.83406795110699	3.90283749922231	3.16681521638933	2.65960866265645	2.28795468233753	1.22228396077261	1.59074792525588	2.63560204624496	2.05217989542109	2.21849408979468	3.26249479126037	3.07671382070102	1.51193093868177	2.45076767756206	3.29864013457742	2.35452307534431	2.79910753400067	3.65302390131239	3.21795577375657	1.75778184258185	2.80300158777179	2.7177347554891	2.48709394466969	3.09560661600557	3.19317224531255	1.72949390754809	2.99122958559701	3.44327686866394	2.99401291136946	2.72960110464938	1.99934524057998	2.65291835327578	1.86331764559404	2.79596771742099	2.47991350340773	2.72009489372773	4.21310872318923	3.02971365142256	3.49021067739659	2.24276782842593	2.46611646564151	2.00248011361239	0.706165273512344	2.83307814241766	1.48695530715034	-1.16182605028109	2.14488633336548	2.30626110218766	0.677310908475405
DUSP14	4.86772073978697	3.15714634413376	4.29878899557167	4.26109885341693	4.26025278833128	3.26165200555082	3.75828802130214	4.1014922349691	4.11363585992826	4.20068532318802	3.87775742524571	4.32251581968054	4.19743031512474	4.7944200469451	4.38531768694242	4.10415615141054	2.9009846599307	4.09382191019109	3.7624193333504	4.33338776901505	4.47721021730857	4.1275168793595	4.08705838182162	4.93485568607502	3.493619711724	4.88746191575691	3.76585719868876	3.29568875411649	2.4774504794651	3.73949882406537	3.78694011460064	4.45162732682232	4.29391447205675	4.92561673769038	3.28813216871889	4.31155464107375	4.42617506046341	4.69155154160662	3.39759415702931	2.69785852794036	3.72125990758879	4.47564157738743	3.82448008219348	4.8181799105273	4.52167182529672	3.73703093830603	4.5378711439942	4.1998919074873	4.43364518564467
VENTX	6.08298364196704	5.89859486800404	6.14453099450926	5.56429913312949	5.34720842959381	5.16694588793149	6.2368706700877	5.19481820130511	4.6363683247425	4.91372469442248	4.99604956545985	6.21933107789401	5.30847138546333	5.99186673252778	5.89154441043597	5.95573876027039	6.34272936955702	5.17450851328839	5.51493696011052	5.58892956063482	5.08081601180863	5.17958073176943	5.98470016991894	6.10976942031336	6.18803929822478	6.04680737691946	5.65931074560099	5.34961688402079	5.25252944550353	6.80251971716782	5.96338030375364	5.58441861852932	5.82979975775129	5.07467294106774	5.5950724737917	5.61765658987949	4.76928450442953	5.81742511250142	6.71914281529534	5.98712015630576	5.83353927006468	5.37271033153121	5.04710791620127	6.4439015760249	5.65451404550953	5.61475882239875	6.0741948597839	6.22627097128556	5.31527450853748
RASGEF1A	4.93861198783276	5.13609969031786	4.18680718060606	4.39422667205467	4.32977331841347	3.56216421580908	4.16161928362879	4.11133959524378	4.4201938929589	4.61191404517858	4.75517803752781	5.06592038371804	4.17674545062976	4.36013831204791	4.6981099885448	5.50945467151623	4.82430045849151	4.99080019526432	4.78619595213655	4.32251581968054	4.40808747888868	4.22445206688931	5.28111642329	4.79029630725907	4.35771121254234	4.76328259552671	4.43197492590517	3.46165680866885	4.43284478708397	5.34084724851617	4.74383851772519	5.51024243948863	3.47171301252249	4.48642445080673	4.83592114843787	5.31149498745908	5.1384376896263	4.87295872720764	4.97416394121346	5.48189164041584	4.71108784610895	4.70790392298264	4.81516205752663	5.29560806371264	5.04486947045825	5.01216773361492	5.32294424999295	5.0068534957297	5.24942631947809
HS2ST1	3.15998595606309	3.86836623948435	4.14854487744942	3.11783460724904	3.21876691947382	4.6277356491291	1.89121309526725	4.29878899557167	3.34813082161964	2.7177347554891	3.08244656368333	1.55880311688536	3.88727719635904	3.61249080269918	3.6484132364655	4.65765935886087	2.90993870565681	2.7547928725124	4.40505776040097	3.44180764926726	3.33042703644362	3.98093846995301	4.14854487744942	4.53114609429648	3.22607986951464	3.25872745138376	3.34741879217266	4.33157832960299	3.9185995339264	1.07203009566414	3.43557434204467	2.00983764478713	4.12271499166401	4.08381884812366	3.20239232319034	2.00248011361239	0.481791022764934	3.0686095406637	1.81430361403778	4.42110118433011	2.37890287682552	1.75897668212285	2.98622039225991	-0.0758315292001305	-0.0493442445497988	3.64295693939267	1.52060771081463	0.923783215805184	3.02317682351429
HTATIP2	6.08935521124064	5.30244653407347	5.82731314746875	5.40739735013241	5.67782921604899	5.03940991830546	6.11775496915257	5.54607677653917	5.49715815575607	5.32592547782042	6.448398084763	5.9468668084878	5.70044957287102	6.14530035674713	6.50298631386124	5.91070028851059	6.42388662725894	5.96498769694544	5.47339580174357	5.78905468666905	5.51421725472463	5.49040341069658	5.98560272005732	5.71486049018117	5.97348150208619	6.1037502817164	5.70811146890395	5.63344762912323	6.09959492375977	6.06735145512688	5.64258905097327	5.80249490031694	6.18637502136092	5.91923459383635	5.69312818533598	6.60964399014724	5.79815089253341	6.3367702471346	6.27106392112613	6.35582315855932	6.18717920967122	6.19981394231723	5.45833361576321	5.41857069839349	6.46952767229932	5.39999043735308	6.00870246030454	5.80568242384192	6.09258187456016
ZNF507	3.19021694222621	2.76284985849113	2.99401291136946	2.65222452012278	3.35250203713529	2.66631359822903	2.51551923342927	2.90917560465545	2.53350125751487	2.1669813174518	2.00799874397573	1.42549950051772	3.31770158223076	1.29696178716507	2.99258500863548	2.12924497820476	1.11065931062069	2.61242182823375	2.98396540355119	3.63808364135391	3.03975721874606	3.40688725148465	3.66598451760701	3.05980268167373	2.95318751728101	1.86772976806548	2.7607613452607	2.93791298959351	1.64581490323722	0.566499707734792	2.17484553873184	2.96901263494569	1.87938377638593	3.05910902677169	3.20473731793231	2.19782133238712	2.69708979516283	2.6925617235927	1.85894249730648	2.4759867452306	2.03134809875945	1.58468019388718	2.8447217260425	0.163875502335202	2.15440151468453	2.83971332252646	1.79918288581874	-1.8284438358756	4.50983977085241
CDT1	3.26821913345425	0.6302037949787	4.1268248578393	3.44620702228058	1.92612692958654	3.56053184925696	3.26752655124612	3.10430179294622	2.0432462285638	2.7751814541679	4.88821238411435	2.49647896697971	3.73703093830603	3.36499147250922	2.51188779313519	-0.155538758983688	0.916817988630503	2.0615311171182	1.96586698118796	1.71980200824772	1.77347416008606	2.87609463263056	-2.57415167534622	-0.171896298259748	2.35536875960624	3.08872600987171	2.64823888247374	5.24407809506587	1.98448927445619	4.51927264083771	5.69312818533598	0.762856463229051	2.75768328337359	2.44354002286192	2.22961064835892	2.78852565141446	3.54871090299575	2.05413673394329	0.723376938597315	3.39759415702931	2.30789206068175	2.42459835088328	3.06273819532054	1.98768423956888	5.38037156030869	4.51927264083771	2.46085797262209	2.68518278469334	0.284708655056998
PCDH10	3.41427698652178	3.3001642143335	3.61562591207548	4.12813713267576	3.63011067227039	3.2055224787472	3.89255433860758	3.14246085828675	3.23121232673026	2.53043306406272	3.38770998490915	3.80864905250963	3.53648533274638	3.29794895531586	4.02097543048971	3.29933161149135	3.5795874311352	2.9801165424101	3.3297078212047	3.40986415557652	3.09937873406303	2.36777727791953	4.24633823557027	2.88759717436483	3.63572667657416	3.53740366095075	3.260964790736	2.71541266729155	3.36886352314572	4.14278706120585	2.72669720607273	3.77138018377066	3.94649572233498	3.26821913345425	3.69424161308212	4.43116780731363	4.53188649837143	3.1099490860301	4.00794173329972	4.22700686576532	3.62406085945246	3.87469645180227	2.43185341609469	3.55976489450135	3.79718572418674	3.11428367093754	3.89337462926851	3.71376106354598	3.04846405041208
MAGI1	1.42549950051772	0.206437345374802	-2.49510154409799	0.254304133804	1.79776309283712	-1.24100321063234	1.91615380262122	0.513225566436935	0.890474196419622	0.723376938597315	-1.01840498033851	0.846670188059566	0.21203209089398	0.293959362445018	0.0107966493884862	0.481791022764934	1.22026267870313	2.01998289882856	0.315720107654099	-2.00261779937856	1.19784712387958	1.62291038192893	-0.501854086315228	0.869569563131614	-4.1971961655671	-0.781272576630584	0.679918872644375	1.73434534812134	1.82132733054079	2.0926107491093	0.677310908475405	0.290483969064541	1.72599435843852	0.540809352650908	1.5923537623752	2.44988003882376	0.267557850794435	-0.408643744794565	2.71226888356998	0.319135317655722	1.58758261923294	2.08973844966475	0.851273674376509	1.09770925981852	1.0363856456698	0.187510572841492	2.59712394714047	2.39034970688226	0.320065262909497
HYAL3	4.66883841111796	4.46519575509552	4.08882826547202	4.72550824441185	4.33053629244554	3.43788383243867	5.25505820632141	4.64288368990342	4.32804778435787	4.09555255402068	4.1194540347593	5.46505602186949	4.5477057145418	3.88409700464581	4.1074402912796	3.9020237274317	4.48047206577142	4.59001154431325	4.20993177138975	4.39595854442878	4.23232545487827	4.34771636783489	3.71376106354598	4.41638273112848	4.58512468752447	4.87295872720764	4.85447923420851	5.45241717460009	4.05840412538666	4.55634947145015	4.36013831204791	4.84691963537104	4.53699301808559	4.88901431397089	4.52810388930234	3.97773490647127	4.32409568474047	4.32977331841347	4.51561508638554	4.61430870468655	4.59090837711834	4.67029884723869	4.42784843936989	4.69077360091947	5.04557869974417	4.36239584829314	4.37542816256881	4.46136550789492	4.42691747758377
USP46	3.44766508009876	3.43408496800009	3.9020237274317	2.98547129012847	3.98593302001607	4.17176443433997	3.5929790852163	3.54048620177565	3.98182967776661	3.90453586289503	3.72125990758879	3.7180562804019	3.52742608192504	3.50992810284978	3.56365358983942	2.80453954178166	3.09413408457038	4.32409568474047	3.60841811211778	3.80864905250963	3.64370314468214	3.85409253493132	3.92045568350586	3.48092671070915	3.94812103601698	3.93123709047192	3.48391715617229	3.7805618279037	3.77564751414336	3.87775742524571	4.14854487744942	3.81661269427397	2.93926588585022	3.49896962750298	3.22243518147103	3.88899340524726	3.51150426377752	3.90960442599201	3.34880825871107	3.80210779540137	3.83865538594846	2.43185341609469	3.10651789356177	3.64115572638388	2.97498636598131	3.73109993709297	2.31448255376186	3.53498487248432	3.4363145216792
KIAA0513	7.25474709491058	7.06000733370498	7.58063853139555	7.25319601846781	6.70456894676971	6.10124224895393	7.49217294718482	7.06671906557866	7.4395483317905	7.66234656011969	6.70744873429062	7.80381451725095	7.16222903669887	7.8225761670778	7.06442949296624	6.91408907832251	7.56119985929389	7.26994628626235	7.43485074336545	7.33829460962257	7.099867644688	7.10599803714437	7.06116372968868	7.19554846974129	7.31141102268601	6.90159870530585	7.03605998722943	7.43339723360355	7.7015187287749	7.58625899678738	6.74087819949984	7.37965820150714	7.46117380217748	7.29703864116025	7.34735816021238	7.64165694113394	6.83818093106023	7.31836260780771	8.37721363032491	7.43485074336545	7.06231038706893	7.85982543933088	7.4149505131579	7.90990070573255	7.73360336734368	7.24234125663455	8.15528426677078	8.05341169127561	7.06231038706893
FRRS1	0.274328543919477	0.634732424738184	0.373686002601688	-0.587779392404551	2.33797253022842	3.83512368119922	0.377652800095735	3.02249057414654	2.40635805285918	3.1396006573655	0.973584826480122	1.0955187452889	0.509511185973979	0.300312927156698	0.325497187304091	2.17484553873184	2.68677659096321	0.456150813512423	0.323420688088691	2.21849408979468	0.524842052484667	-1.86452584658415	0.474013629623136	2.41748624460806	1.45194464768837	-0.123810690124922	2.04118496873147	0.459665462770054	0.593232444591842	0.325497187304091	0.222601416180522	0.295108657162081	2.0003673823342	0.551321441761428	-0.263089357686175	0.368563870631733	0.270418571325844	0.319135317655722	2.49342999806536	0.303336431374864	0.816627763250617	0.46306876991689	-1.86452584658415	2.63946321887311	-2.34257863459399	2.24738105302325	1.68910393393292	0.387749896875873	1.54347929063092
CLRN1	4.07850847586447	4.16921550257539	4.50506465286126	4.23811063047647	4.32565836652237	4.05072511673242	4.92561673769038	4.03957700086298	4.4715687709248	3.85014584306328	4.19656913574299	4.43364518564467	4.63408719469236	3.54220059580166	4.73511260227919	4.29125879288702	5.07612752320796	4.39939687792605	4.29210681397185	4.22026075302213	4.14528209494328	3.34212318364547	4.72873819391276	3.95658435534941	4.0184566548271	4.45475232805131	4.23732914815262	3.77064226346409	4.52167182529672	4.61817893832556	3.74375593034878	3.96245239216985	5.08786799391087	4.59188161229985	4.59188161229985	4.81068776775667	5.39046583908809	4.13583712407595	5.30398000669161	4.71685936523705	4.42784843936989	4.64490512835121	3.71136119598466	4.96708942084035	5.00995497804238	4.0717477054312	5.17604778758655	4.70398005731304	4.05241426706046
MXD4	7.99523161221172	8.14996054802314	7.84720808173507	7.87303182283023	8.21118377583812	7.63793658681223	8.03495691442324	8.01683371534896	7.7959594432032	7.83279863308436	6.96517005348814	7.91241099027816	8.12157875495691	7.90127634829171	7.61777229557419	7.2465870839608	7.26426941361982	7.63983888426766	7.70360587235086	8.06583319222428	7.98137273194768	7.97500165653708	7.71134207857871	7.76501848615892	8.01444555873184	8.22482486305883	7.67030371336986	7.47448893199156	7.26301199824528	8.23370862675925	7.99040267075859	8.17580831564868	7.69584843470311	7.70360587235086	7.92498561036866	7.77324456613891	7.82659039190061	8.05610519456598	7.44776317792843	7.7252516011034	7.7959594432032	8.06341983078469	8.03495691442324	8.38347787391269	8.1731367633957	7.93376717823784	8.01683371534896	7.99739117742059	7.66782316198323
KLF13	8.20269245217724	7.94263819001591	8.1169637185752	7.99307065999684	8.06075732340013	7.8684311494584	8.3196642367223	8.45068699879314	8.24753345664459	8.37385775000708	7.76112616188426	8.68142274373103	8.03749989126533	8.33175085614106	8.03986995020021	7.86400909049399	8.13722009373873	8.35154483865015	8.1839778058596	8.2365123399413	8.42040237642655	8.43065517028806	8.21387190061433	8.42712286159863	8.07050527761773	8.00237360030881	8.10209946553946	8.6371899542639	8.1839778058596	8.54692118273332	8.34833020872669	8.165241691744	8.28311417364034	8.16029384493391	8.41059275874622	8.21933041830395	7.70940713848829	8.19182201033424	8.89885066479734	8.18610655168118	8.31749335202766	8.77028730359996	8.46982729833747	9.04329608397851	8.70309633237113	8.08473722297497	8.89340629644159	8.81526600534315	7.95580900445534
HIPK2	5.7011907035518	3.32045036631481	5.21099320908463	6.27262481604351	5.19481820130511	7.04708962550933	6.43021200001417	6.08056975411986	6.06650323993865	6.0521064070666	6.12577112623212	6.31770589622087	6.16217391351024	5.74329704600623	5.72024726200807	6.42388662725894	6.67150593436907	6.57296960722681	6.46395334687958	6.13379863575718	5.98050922145223	6.04140080212778	5.63267725966098	6.49417852573965	6.10630329728939	6.62133729881999	6.53455839863202	6.58492049916681	6.17759270218745	5.83132005875554	5.7011907035518	5.99033607330471	6.30764733395784	5.79302530409556	6.09959492375977	5.53458260322332	6.32043977077211	4.65425523643013	5.55912476693817	5.65695179223656	6.39450605265989	6.10802038920909	6.85203663075838	6.47048446710706	6.73191803543511	7.1767020644362	6.46315594644518	6.61660349525568	5.97056751048344
ETS1	9.05634689918729	8.97631872271536	9.21725614206799	9.5767913653743	9.81084564534168	9.95109266197429	8.17080875009504	9.91769789179022	9.5767913653743	9.84121512076716	8.6863235602668	8.77028730359996	9.60000938214559	8.79510798184746	9.22506484386939	8.48021011372843	7.19279390703734	9.19399409295788	9.28057911376617	9.65051607920853	9.75485562511655	9.79650270473812	8.59936984708946	9.2334969580002	9.28057911376617	8.969636280731	8.77028730359996	9.21725614206799	7.46757121966257	8.60350285643888	9.60982292727004	9.48059585118801	9.1794326072523	9.01192380784476	9.55333700590099	8.289070678485	8.90379787167276	9.04329608397851	7.85371187165304	7.49552550423329	9.01192380784476	9.1794326072523	8.80583400643333	9.32875012017438	8.969636280731	8.33175085614106	8.76609233048468	8.79510798184746	9.39879295472507
BCAS1	2.5589316671425	1.52201103945494	3.20239232319034	2.20471640619682	2.27769735247803	3.22530972516538	1.76785126378012	2.22627546354151	2.35536875960624	1.42048464527056	1.38617143632031	2.07266037656973	2.65222452012278	0.627956270772005	1.88387383440955	3.35972015609011	2.40283784075467	3.21142030923834	2.70808206910697	0.591048443908454	3.02751516444509	2.02088958153606	3.1099490860301	3.23927003148434	2.57103243671758	2.29749609901725	2.01704055694383	2.21523956273421	2.85721292424727	3.86058769077112	0.936289647914824	3.33634707193267	3.97253791442455	3.1797036481751	2.68814955215132	3.47697966782688	4.27864067619141	0.426863864751586	2.90248281203615	0.904477773250345	1.98768423956888	3.26597820590747	0.562494201838614	1.93047947108954	2.08973844966475	1.71263620285639	2.4839788229541	1.67009071680398	1.62833219479832
ABCB6	3.91452678052871	3.87391583461738	3.70631578787171	3.49896962750298	3.20686064547149	3.32344197537129	3.42580244277515	3.12929131507409	3.51742674824087	3.27038711197252	2.90552468789337	3.21507821162998	3.63647446420852	3.84536459795222	2.92431062011805	3.93364148522888	3.62638067995874	3.5068349806533	3.55108322900861	3.25085822043804	3.03427785739364	3.13592557174234	3.67377303460424	4.02680082275362	3.54710312013903	2.83826689234405	3.52197981621955	4.81747635161554	3.86836623948435	4.1834693555196	3.17266622367351	3.62862924791881	3.53648533274638	3.62331143629768	3.34517875194604	4.04662329357598	3.97425617826332	2.98169918532631	3.54710312013903	3.70892545495589	3.90283749922231	3.15998595606309	3.57717862116802	2.79596771742099	3.28669169124394	3.61987431030622	3.26821913345425	3.30321761610678	3.34589164276695
TMEM54	1.72329872566216	-1.03560696938083	1.99643318303595	0.459665462770054	2.49489814959305	2.87385285304406	2.165234644915	2.27684268797727	3.03560853731279	1.36760731642809	2.94379090256684	2.88179760383059	1.61898619027684	2.50800556616064	2.16178837583185	3.49021067739659	1.80173246002221	3.25671950990819	2.44354002286192	2.00248011361239	2.80228313752901	3.17680810409493	3.03975721874606	1.69783118774966	1.71143924900513	2.57794811932859	1.89436742969755	2.57629585301692	2.74964928870328	3.46774613490259	2.79001341124505	1.16391270919786	2.90917560465545	1.98860153580844	3.06417498179	3.54639544227758	2.2349363323213	1.29089813472019	2.83531596558485	2.6809561383513	0.904477773250345	3.65792831022975	1.48557653489537	3.68744347017324	4.01288737358756	2.13022643022136	3.22460696165819	2.11491954977456	2.27942417579478
OGDHL	4.02097543048971	3.61249080269918	2.59637725761172	3.98526005228814	4.10492895681992	1.62713640193872	4.25840930495334	-0.474057316100926	1.83731684840406	-0.344930594338708	3.78694011460064	4.1014922349691	4.12433648711098	3.55669463585533	3.96245239216985	2.56870343057722	4.90154275952321	1.56735835894529	1.74448745629174	3.94479339371682	1.58607566781546	-0.474057316100926	3.05980268167373	-0.597177256115133	4.24063389518856	3.62862924791881	4.43695554293613	1.18773263122279	2.12076526963232	3.8133454142826	3.89956115841997	3.86238354941207	-0.620666785627546	2.16865023411932	3.56216421580908	4.27864067619141	3.68336390486856	3.7894356371909	4.28516659905041	4.42203939323839	4.5353258587449	3.1099490860301	4.32719893103897	4.33157832960299	3.68663455180653	3.84713534670004	3.90283749922231	4.28355868738202	2.73980062204377
SUPV3L1	4.59514389998382	5.6852250368762	4.81516205752663	5.30475755264077	4.81437519217544	5.31301998907065	4.5821543763753	5.10261004775795	3.87310836745259	3.98449650959647	4.92848947617237	4.80202532819634	4.96640576211059	5.2818618827254	4.27196087172964	5.19986420195107	3.63260069043198	4.24306925464027	5.36750537338541	4.89048904700324	4.3631593731153	4.37639408020682	4.92239385658178	5.85447922778693	4.88287700937324	4.87374008938561	4.55966343946	5.05786345400526	4.23883973575319	5.13528009206567	6.2994041654904	5.09451305815671	4.44355317168688	4.2805053706602	4.77002442596769	4.81293459749562	4.17592383129014	4.77002442596769	4.09123804217944	4.49297994045689	4.6981099885448	4.71446068614517	4.68415976601697	4.7230540181233	4.84058270017425	4.23657755842054	4.36161864699598	4.71537376264995	4.37128385293082
CYP11A1	3.15867966609628	3.47861673821729	3.60047944795815	3.46090808171497	3.0305602637089	2.67105754427109	3.84786793995766	3.27684838518206	2.7414018680096	2.72366353178926	2.87455316586098	3.67312355720665	3.57103638286709	3.26461703301648	3.24928766535199	3.14313202633251	3.84786793995766	3.2852184729203	2.97781220357196	3.15476664363476	2.6085810179148	2.83379485170548	2.50723668642921	2.91839484658753	2.25548680073059	3.03360323409428	3.85893846007569	2.02275654642962	2.68518278469334	3.42179621214434	3.1938409835394	3.35695549863353	3.48536823253323	2.28106689340437	2.77135247861027	3.4967906029653	1.76911485612649	2.87609463263056	3.17839604174001	2.89050384789678	3.45631383620323	4.15184020730071	3.59755239261468	4.12433648711098	3.77473644205606	3.14523007639797	3.89255433860758	3.80712472881095	3.78694011460064
AOAH	6.74087819949984	6.80357936656696	6.31954745304374	6.81403529479066	6.46952767229932	5.56904317072115	7.40539114185775	6.95955128213316	6.64237617777134	6.64499097272501	6.97725898506291	7.24234125663455	6.67341413411644	7.37794741810305	6.92876681731229	7.15449307014779	8.17812195712406	6.73299911883435	6.37660990389828	7.12149728296381	7.01342164188187	6.79811954173896	6.70360781770246	6.67435287728118	7.00439506147152	6.93676399935096	7.09775734077811	6.99712848863046	7.17800271507854	7.02999285144807	6.39630492025499	6.19376500996582	7.19794216465621	6.63656637543343	6.89040414554551	7.0791037803461	6.47668899968434	7.13024255526285	8.0210958396109	7.5367616237845	6.90060975048386	6.96186681757295	7.00558420571052	6.96517005348814	6.88061152787697	6.56680368118044	7.56119985929389	7.37965820150714	6.78534618607416
CTCF	6.53902649887984	6.81098531055993	6.89605718070374	6.6967469822641	6.56860998515405	6.80357936656696	6.06150970940165	6.73799610384243	6.64941221961969	6.51124654522392	6.31334583533551	6.32213364926185	6.55074865869089	6.22858768343226	6.32905864248229	6.85715681957454	6.43021200001417	6.81923218262154	6.80032044074529	6.58837536292859	6.97276288734253	6.99365354259119	6.93561040395022	6.81923218262154	6.40842773264848	6.21507680198192	6.70360781770246	6.64844229263702	6.76899496515504	6.06807502125383	6.42388662725894	6.55451797692899	6.68989469994349	6.67341413411644	6.64844229263702	6.25842215443762	6.78332070284194	6.45881449887426	6.20239860643986	6.45429742596416	6.59514959865541	6.17583873570074	6.58585888947634	5.94077605737746	6.16141392495599	6.71132819281069	5.92915130583654	6.25605343592683	6.84273648265514
BCL2	5.72390572156086	5.20500760191834	5.65767286183019	5.57060209504261	5.29560806371264	5.58517662189721	4.71607653329832	5.41167755098462	5.39929290264119	5.37595183193539	4.86694050913716	5.22002778883297	5.39691779378369	5.20363970015875	5.18420831678465	4.81578531141362	4.23310588201005	4.90785671914994	5.63654212900218	5.39046583908809	5.11900684800439	5.20889546836122	5.44418485377325	5.25574275306174	5.1709499405259	5.48682156705099	4.98381959689632	5.13528009206567	3.56952378899075	5.22531844165378	5.64914613295376	5.30689893741202	5.28709884414423	5.14644400829882	5.35949984998816	4.60558427158584	5.05463479775599	5.16031595308835	4.58435472114518	4.27600792914872	4.78063481592491	5.16694588793149	5.14933586722314	5.17815041629866	4.85914779023807	4.80127892357699	4.94570052384447	4.87295872720764	4.5012764641747
DYNLT3	5.86062333966984	6.35856396518262	5.92081441412856	5.7469380038104	6.17945018512058	6.36834759120775	5.53537947179767	5.79455624322648	5.93223795583531	5.96656542349716	6.01640724978119	5.61064981586512	6.06150970940165	5.46589313913127	5.90159879837165	6.03569112130462	5.47734707657857	5.6733413982244	6.14305432888533	5.99595013852956	6.0453553842915	5.99752859081763	5.69218868463028	6.24605397590659	5.86062333966984	5.53679311935182	6.15581046801896	5.82581500694392	5.51421725472463	5.19091169117725	5.46280755417527	6.28130551701695	5.69885520905294	5.87893350124141	6.11775496915257	5.7642797491168	5.91535313988448	6.10296517142282	4.92073686630876	5.36300591680902	5.91923459383635	5.58239161189633	5.63344762912323	5.41249929288631	5.41167755098462	5.87371942758393	5.08320074203399	5.16944674972629	5.00606839283949
PHF23	6.75675624434453	5.88048758480932	6.2841937097659	6.67435287728118	6.46746310651785	5.96250033543261	6.082186070099	6.29599984420973	5.78274786319594	5.74538449738641	6.76778250655462	5.45906811002364	6.16845815685168	6.3972503858762	6.87632152733834	6.42933596853298	6.52828452064456	5.65850943890197	6.19981394231723	6.54733197517446	5.82979975775129	5.47042897976272	6.52716856175849	6.12641409198346	6.49770553253917	6.16619054573585	6.05677800856261	6.01562443517622	6.4383794054295	6.1980261607775	5.97276397765748	6.6723860415763	6.60589034832983	6.09878848022991	6.21507680198192	6.48395676518901	5.67699759245399	6.6258634504308	5.91224471118717	6.67055949073187	6.55931041625771	5.65230175572925	5.87136273646748	5.12498580975934	5.7658093151415	6.24358660544958	5.60335463197975	5.59036427817735	6.00056747242154
SLC6A12	3.89956115841997	5.08635495779575	4.40651910172201	4.44994196548003	4.44840835712267	3.8532849556776	4.17423857753961	4.32977331841347	4.27372354759216	4.12911954473298	6.28051314848444	4.70398005731304	4.20667753622818	4.97802896493375	4.36090894451776	5.07548493100833	4.51630519430643	3.94906450120189	4.84985046997398	4.48221689029077	3.76585719868876	4.09298790591588	3.18281998619776	4.35174386662705	5.1384376896263	3.92299431314482	5.43714213682489	3.80864905250963	5.52046081053961	4.68167848486093	3.60841811211778	3.81254514147937	4.1834693555196	4.15184020730071	3.91117006623089	4.37639408020682	4.91693288112663	4.30196988159343	4.66642529568597	4.44916944329556	4.44994196548003	4.26702175076713	4.44662797769109	3.75084577542174	3.98356878672303	5.24624295035872	4.50202315436195	4.44016086466071	3.66366256844647
LYN	10.0445811480953	10.1245622060094	9.93484995109874	10.1245622060094	10.1945833019138	10.2449695396768	9.84121512076716	9.96805337706937	10.3601174035867	10.5431788829549	10.1945833019138	9.70322276705738	9.93484995109874	9.86956720469504	9.91769789179022	9.76834136090434	10.2449695396768	10.4627250964707	10.1245622060094	10.3029034767762	10.3942670133488	10.5034437201117	9.75485562511655	9.76834136090434	9.88560424423544	9.88560424423544	9.96805337706937	9.82502284245765	11.0219944609559	9.70322276705738	9.62307171935205	9.58657823572859	10.1690230488364	10.1025450559511	10.0059540334216	9.98627881596314	9.38965917527396	10.2449695396768	9.76834136090434	10.1442784015774	9.85421038156259	9.84121512076716	9.96805337706937	9.18691194821527	9.75485562511655	9.98627881596314	9.91769789179022	10.0059540334216	9.75485562511655
RPA1	6.96294994284887	7.07667329001726	6.54286908926608	6.67923227396618	7.23056515703813	6.75085070678626	7.18165163230028	6.75675624434453	7.22925632616236	7.21492849983475	6.60589034832983	7.20610079611638	6.57027279098181	7.2940209744473	7.19933731390448	6.30264974635338	6.25276711931803	6.77100592635724	6.66564895749178	6.7517613242291	7.00898270147073	7.07044393258518	6.16380459788124	6.38922261936011	6.90397202016903	6.43930138605416	6.78241333193075	6.19981394231723	6.30023564336564	7.03605998722943	7.03852450871382	6.34182478288224	6.81195935998241	6.70078739338786	7.026401465467	6.60589034832983	7.57904327619267	6.90060975048386	6.56585736882831	6.91295292153322	6.6998203319161	7.280320174216	6.55829660556541	7.28452678692505	7.26994628626235	6.47856253875243	7.13152965700104	7.04934678264808	6.51775082839494
PCDHB7	2.78255585511235	0.514906364919419	2.22268578208282	2.46250874720779	1.60144521539636	2.28262776795712	-0.00709780707818146	2.03235756632741	1.16391270919786	2.70318041888368	2.15351864064554	2.43096777697911	2.42768280090957	0.848989460259521	0.536712177528126	1.74552849715136	0.235850115744668	2.79596771742099	2.84329690580635	-0.0876085585012913	2.01386287136493	1.99446187448528	2.81032244765419	2.15988254312824	1.84177100514223	2.05413673394329	2.28795468233753	2.40547589080056	1.55759506951106	1.42863869774176	1.88815891677785	-0.0350050815060956	2.73404153675419	2.04431034411538	-0.155538758983688	-3.83048885137712	1.10649940931169	3.07794487033913	2.3179930214305	-0.656442795113601	2.62945117591045	-0.715257278710631	2.34120519120394	1.64958549717206	2.66707432823665	1.83731684840406	1.43169555917291	2.24649743788229	0.994396847548232
STS	0.38310566448235	3.40607595728606	1.9089435409984	2.43926480282462	2.13942435892144	3.04129386615168	2.14576288985118	2.47175229670944	2.76985482134522	1.75530300532545	3.12139353831335	2.37428325174479	2.93506020643332	2.32051818176155	2.97781220357196	3.34662709377815	2.91615552542763	2.83531596558485	2.88179760383059	2.441741895738	1.40438342774554	2.53846739909663	2.1266043023102	2.90626855176484	2.84185442212842	0.551321441761428	2.42382635910238	2.29749609901725	2.93058577839491	1.26198100763818	1.13441581090444	0.425121788217763	3.53187642225654	3.04337128224193	2.49489814959305	1.69170943445667	2.62784981834765	2.3136717199992	3.3657590147854	3.38990702487443	1.57889996401972	2.00983764478713	2.96623390044133	1.97306501188296	2.37511535942609	2.9032808530331	2.56051665574071	3.01244814783119	2.39526451652139
LLGL1	4.87996436474786	5.01290075604208	3.79802236593223	4.91450392695293	4.62925802701425	3.90960442599201	4.84225153338338	4.7230540181233	4.76163072907949	4.69316429475471	4.68322265324258	5.1924710288631	4.89736292920657	4.93943996085563	4.67348238222821	5.12498580975934	4.48312082903061	5.11521456308235	5.07467294106774	4.71756881312859	4.53956894395176	4.59843056261591	4.22788806100618	5.08941110814671	5.28628893738651	5.62066051095367	4.92321189055708	4.39343833178325	3.87552333868168	6.19288217695887	5.40661155829752	5.33405061853613	4.30605732856268	4.45250281566542	4.75372983059611	5.2587294774008	4.99838946941568	4.67175837328942	4.88596958060038	4.37805320189215	4.92397212608653	5.75446015633449	5.13930805666657	5.59651505156986	5.29937585533855	4.84140460234348	5.48325436927598	5.33853364850595	4.98609414363089
FBN2	4.83139911032909	4.3631593731153	6.19723806304501	4.57685258595188	4.52810388930234	4.15425108320414	5.0261750831338	4.06685829769641	4.46756697883155	4.7360103676251	5.13441068053115	4.81146443894688	5.58664134080189	4.89910760711409	5.05163336815849	5.03322349661716	6.11524822683693	6.22369125747827	5.26435223603932	4.35263056822829	4.57599283612968	4.75221931574801	5.79302530409556	5.23299218154053	5.34333072922108	5.10576442892783	4.50582158520704	5.63109073093365	6.96619183045433	3.80131887476439	4.11069506968991	4.58831325313271	5.14347083503868	5.54761534439901	4.52393190872647	5.50092446438359	4.4293833240923	5.11600354078795	6.72399284278571	4.82825803323448	4.59514389998382	4.75442964376303	4.0862608791093	5.93602228399826	5.60860885155038	4.62602362714542	5.54994157317075	5.47412959507332	4.53870407730649
PAPPA	0.977887875474019	0.0332245148657989	2.48564501414094	1.24881861601003	2.47668974538405	0.677310908475405	0.400761330753676	2.66406353125966	3.02819142594662	2.73980062204377	2.60778934679216	1.64169019164429	1.77714166515814	0.479810228654877	0.151437034822914	2.04722742186809	-1.90607778957503	2.49647896697971	2.04722742186809	2.19964897975736	2.42932843670138	2.05946707390416	2.59262816197132	2.24566587077722	1.88815891677785	0.822298637518774	0.0664504877415588	2.14025174440518	1.5233948373141	2.67714580796702	1.25419630201832	0.443822740522525	0.479810228654877	1.82955027352667	2.73327974458292	2.51119445510453	2.91278728992858	0.142974757012027	2.66631359822903	0.132303667305171	1.53789335130848	2.47092217721721	-0.727771959765405	2.6408584916498	-0.597177256115133	-0.656442795113601	1.73088192298241	1.55880311688536	1.24881861601003
GNA15	7.02409125343377	6.59121053127785	5.43958430566927	6.4876889037355	6.55931041625771	6.03822688737374	6.57942904415012	6.16061551115165	6.7629000640315	6.80783948128721	6.72116649265279	6.22109954930753	7.01681628027116	6.01094143050294	7.09153443627431	6.54179689056824	7.2370165115526	6.40162693756974	6.6666495936103	6.23350894038749	6.46500919622278	6.49417852573965	5.01903692705167	6.09258187456016	6.86455621604421	6.12733855193498	7.10734833232544	6.46581835508107	6.59418404137869	6.07671067930726	5.65767286183019	6.68502866377005	6.36387753537453	7.56642238212988	6.34893545938323	5.01999321074888	7.03605998722943	6.39894660813405	7.2370165115526	6.42388662725894	6.77720116178227	6.25195758798788	6.63197881171507	6.44482714718451	6.94232884601677	6.92672316669961	6.71218618787839	6.76471753589056	7.22270558378098
FASN	5.876797998911	6.05986091609574	4.81979323718456	5.81999217376839	5.66880825631758	5.97579388011844	6.63197881171507	5.82979975775129	5.36378224899562	5.4825783291394	6.00385294799109	6.22547395426172	5.92756097061293	6.31770589622087	5.26969108216458	5.08786799391087	5.37051728441987	4.72631688060786	5.80331560193429	5.78982993637022	5.40445608141811	5.14792196006541	5.07998097238768	5.63887286697984	5.70731128243378	6.61357827383855	6.1193254877982	4.85682267357862	4.63162566085233	7.29703864116025	7.19933731390448	6.20546178151507	5.56976869288086	6.10630329728939	5.91923459383635	5.76127352428225	5.24169827473843	5.41467645464531	6.53005359937736	5.64719453895885	5.49715815575607	6.47574528800313	6.38676027461729	6.78039795541833	6.69281682144165	6.21042926538141	6.27106392112613	6.41348684237716	5.50560024886497
MFAP1	5.60715980135636	5.71945588898258	5.96972618132084	5.62889690531186	5.66014909134974	5.62751244295879	5.74909256392359	5.40445608141811	5.34163882775853	5.3984173375341	6.31598128316372	5.65931074560099	5.37820251906505	6.18717920967122	5.75895303169939	5.85105219587957	5.8305526132374	5.41637201446714	5.56429913312949	5.68144618288606	5.44418485377325	5.48900508264175	5.90084314478521	5.50253563993032	5.68294194560363	5.65534182645653	5.81270484465011	5.30847138546333	5.62751244295879	5.73100702160251	5.60162781380681	5.8358040082878	5.55456646766735	5.55316008354228	5.73417365129576	6.16769983431462	5.52180127017407	5.96103042214061	5.20206588305659	5.97427479119701	6.00135888577098	5.7011907035518	5.7937849311904	5.28478439724479	5.60335463197975	5.74909256392359	5.19023684120912	5.73809918238954	5.46505602186949
METAP2	6.40925681301207	7.3765481099684	7.61976346544736	6.56301000746606	6.69478664659266	7.60542888927144	6.86557535215822	6.95594747008195	6.79402061255891	6.90849653440275	6.4246856291702	6.69793458059662	7.07044393258518	6.89390422366592	6.61458598387208	6.60864118711697	6.68989469994349	6.46080977355661	7.14150129744544	6.64763484509503	7.10861168442273	7.09521816581297	7.4211817050864	7.04354798534816	6.46952767229932	6.87632152733834	7.25474709491058	7.34448291014645	6.56110655004653	6.53811681235394	7.46757121966257	6.66180510164839	6.60779435365071	6.64676353646202	6.49417852573965	6.39894660813405	6.683104245188	6.30353141119332	5.86217787268407	6.31681007136025	6.31085773330674	6.78241333193075	7.01235401775935	6.5767377829382	6.51124654522392	7.06116372968868	6.43191721000407	6.4230794145859	6.71717424328391
PCDHA9	1.16181495485774	1.06516998693643	1.33411498063718	2.45244484566765	0.883191491203018	0.194897065419925	1.6137336647652	0.869569563131614	1.82244466750267	0.265709678785575	1.13050585895979	1.84177100514223	0.513225566436935	1.44099443282565	0.811825497978977	0.20107681289095	1.25803881795408	1.20207937634452	0.583920025735797	2.32051818176155	1.30792795945469	0.274328543919477	1.88815891677785	1.24074009527402	0.0800598994647127	0.390361158855158	0.380351112048479	1.65440932421363	1.48413755858122	2.28026147416435	0.874254304348308	0.90156742099267	0.0828476408276788	0.228903796005734	0.909295405566697	2.56131897979365	1.17564471434182	-0.837642797314846	2.66953871971545	1.04782419748707	0.069574539834562	1.4486539251409	-0.0447786283818509	2.88607024562062	0.971207607946001	0.240718579669806	2.18505815914622	2.25548680073059	1.75049243376903
PTPN4	5.41397595561547	6.40497907803053	5.87210804218087	5.90841007937493	6.16299363387776	5.876797998911	5.59862742076299	6.0453553842915	5.69719232403084	5.95475223128218	5.58588796085586	5.80502045967403	5.61004201064476	5.6997293923707	5.52854568225141	5.58664134080189	4.63090320263529	5.63887286697984	6.03658069005649	5.58001977870294	5.84637234761087	6.09505187403116	6.26183890099147	6.35856396518262	5.54389549591437	5.88934488055969	5.52046081053961	5.66880825631758	4.83139911032909	5.99515921256415	6.42551405345523	6.0622393165863	5.70260354518087	5.34896177672937	5.91621828861292	5.85908740214501	6.39977130349492	5.60093141075629	4.52320831614048	5.60860885155038	5.86672666891513	5.70877793606515	6.30436656640974	5.57770232879984	5.57458679004128	5.58517662189721	5.65230175572925	5.77222662674217	6.0236350156587
SERPINB5	2.90552468789337	2.53114500986948	1.74187487838466	2.11217410758158	1.68441987554382	1.22780305035505	2.05021602582861	1.96179578821867	1.5804840131565	-0.0932313341280203	1.26551093358486	3.46243688586321	2.00799874397573	2.98622039225991	1.75897668212285	1.99344616577415	3.04486280290697	1.95767483043049	1.62444615599901	2.8006858794473	1.93380255367814	-0.0985735714209365	1.54915787922387	-0.620666785627546	2.09083960807771	2.56571222422991	2.11309322367089	1.5630805970625	2.35202774877688	1.95978675413635	2.27605992702547	1.65440932421363	1.99446187448528	1.21643635325816	0.899249850262557	3.07671382070102	1.49619671899627	2.43588100681407	3.13884271732516	2.57563567656902	2.18065289033684	3.08734112162608	2.32301703589988	3.71973725202871	2.12376140259125	2.92658684118472	3.78129772257582	3.54639544227758	1.03882189324803
CENPF	2.66186737016224	2.18155099731026	3.75917986984322	0.234710342798096	0.263773765131172	3.51969491217361	0.337576783717452	1.94329187592141	0.438430155233704	3.51303969444564	0.299419038803347	0.208287341838355	2.36777727791953	1.6532833838766	0.283880321127371	2.18323206154087	0.295108657162081	0.391848138627325	0.575110468547299	0.237682392241844	2.63560204624496	2.55742514593191	0.895016431157165	2.49262289816576	2.79752398125488	0.699046647770482	2.62633423060296	5.2408350527536	-0.4376152602808	0.295108657162081	4.34602536154165	2.91412051341346	0.376295736610241	2.72669720607273	2.88824208678618	0.331140876888286	3.71376106354598	0.281771671861413	0.3749814849918	0.277101770584917	0.278936828874217	-1.01840498033851	2.48709394466969	0.303336431374864	1.05618938770193	0.776402048570936	0.367064730807092	0.342643983702672	-0.465646300508769
AGGF1	4.69723949448763	3.90684269550704	4.79112686493195	4.46840377257467	4.44593048326421	4.040401331759	2.76552604090038	4.58512468752447	4.52810388930234	4.4178889451042	4.51064616520858	3.88488210489964	4.63003602577959	3.67782955779262	4.47309694187347	4.44840835712267	4.02261530103851	4.28941697220475	4.61666079150205	4.79029630725907	4.62193922830912	4.38762304437256	4.71195407513208	4.31585196793425	4.87444155999562	3.46315557019219	3.7805618279037	3.97852491161997	4.10585929743038	3.50228516066204	3.44012940180551	4.68322265324258	4.27687516528573	4.63090320263529	4.68004216050394	3.51381732994998	4.54535406399515	4.99998232100126	3.90453586289503	3.80627693967343	4.4895921003743	4.08964066060913	3.54788552290838	3.69586417413251	4.30705286583459	3.93677486377047	3.49896962750298	3.3657590147854	4.12514689950059
COL27A1	3.29054160609447	1.75287657332844	2.30626110218766	1.73088192298241	-0.23301622869557	2.65810804917252	2.06986930724662	2.55673390634136	-1.69147515125637	2.46398396476916	2.68518278469334	0.123588192322843	2.30102617092844	1.22026267870313	3.03280774026358	2.57794811932859	3.05053241801568	1.64460019452681	2.21428410843712	2.43346810530331	2.56718867476039	1.96804198096696	3.31770158223076	2.58723392842156	2.78102469959431	2.83673754934009	1.96280527127503	1.71980200824772	1.75049243376903	1.5804840131565	2.11217410758158	2.87527564394945	2.65088327105366	2.94791358961375	3.06350573795657	3.51969491217361	2.66631359822903	1.83502117042762	1.94127919590601	2.79596771742099	1.97010637201562	1.23872933295778	-0.400416102058652	2.36687888353905	2.75994689273897	1.46752447751098	2.19412954462561	2.47915899400437	3.17398998745134
LZTS2	4.37951748769416	3.99508242273939	2.54149567734415	3.19541404070958	2.83454637757052	3.16459365885806	2.95117754065725	3.21652649072447	3.16896490279774	3.13884271732516	1.87938377638593	3.16225205479207	3.59755239261468	3.33634707193267	3.28813216871889	2.61545862129973	3.60211351780604	3.30235362921845	3.94076717151219	3.5653368292732	3.54299670503552	3.29127107894551	2.65667993598363	3.34058638790237	3.76750939223841	4.14614465738298	3.73109993709297	3.38157025256498	2.61545862129973	2.90694912312714	3.61085115247396	3.47171301252249	3.09626948865236	3.65302390131239	3.90769404268174	0.909295405566697	2.93430879614921	3.58443196539665	3.12793592811033	3.0737780269586	3.44180764926726	3.40902783507307	3.52127070519714	2.97281916453494	2.74525995476659	4.07256780580165	3.13001353121067	3.67161967227303	3.73109993709297
GPBP1	7.12393632418247	7.48391527813361	7.94474202320499	7.260018792212	7.56828048287329	7.96217040657491	7.08781661992532	7.20610079611638	7.49368147998726	7.41002749361359	7.56828048287329	7.21995717202044	7.33261566580508	7.50708041104189	7.2571983946256	7.38991838131307	7.09646735901324	7.50875473059747	7.18165163230028	7.55944438833975	7.53173436659043	7.54705971881613	8.00506550741592	7.29139822812225	7.35916269718021	7.20068388158361	7.33261566580508	7.09521816581297	7.14794947093476	7.23835234114693	7.51929721307413	7.430534099869	7.2927260228691	7.21244379016294	7.47109853602987	7.85371187165304	7.53173436659043	7.05755676086154	7.1569516430313	7.25319601846781	7.3855571054767	7.40539114185775	7.21244379016294	6.83162393279139	6.88380988956182	7.15196073571247	7.08437769029348	6.93351252628836	7.41342599258951
OXER1	5.17174855766633	4.54931837640221	5.29637086953026	4.54448754439518	4.54996085999521	4.86842772860532	5.28548715415373	6.09591129819287	5.55316008354228	5.74909256392359	4.08549650257154	5.87461107991628	4.91693288112663	5.37752459909775	4.95321074759788	5.53537947179767	5.7642797491168	5.47339580174357	5.55609573802184	5.61004201064476	5.13441068053115	5.04557869974417	4.39174208830314	5.58001977870294	4.86694050913716	5.53833812207304	5.26969108216458	5.18339462295772	5.61316972334308	5.62384019983855	5.40149444825709	4.77255784604248	5.80638646415006	5.34641866022346	5.36300591680902	5.57458679004128	4.66883841111796	4.70475182516738	6.48590310481523	5.63420013839015	4.81068776775667	5.56655981336524	5.28940566212075	5.88651877897925	6.49770553253917	5.84710304304848	5.75603848916947	5.60335463197975	5.75895303169939
FGD3	9.51134654283614	9.39879295472507	9.0500431090212	9.17186636411866	9.28772149219593	8.8883399801676	9.44998293044166	9.40812658202622	9.0006664379773	9.01830443363643	9.063239259415	9.31349811844031	9.51134654283614	9.5767913653743	9.33718252810584	9.52201724738575	9.53143575896837	9.0006664379773	8.98895345853018	9.53143575896837	8.92229834020217	9.03745754472406	9.25798200290307	8.89885066479734	9.3533739658598	9.72719808588616	9.30485462473365	9.11149546048028	9.37176157948299	9.52201724738575	9.51134654283614	9.33718252810584	9.3533739658598	8.82605717329443	9.34490136690958	9.53143575896837	8.83178693668734	9.48059585118801	9.30485462473365	9.69005261209429	9.2656254358886	9.28057911376617	9.44998293044166	9.21725614206799	9.49073593270984	9.45960216245056	9.53143575896837	9.55333700590099	9.96805337706937
MANSC1	6.40331591190374	4.96155314594511	6.13971465492403	5.13528009206567	6.04140080212778	4.81372046411819	6.08773043289464	5.2971826538894	5.48470030754525	5.73888295199869	5.34961688402079	6.85815276871354	5.73417365129576	5.92161555264339	6.89502174971119	6.39188821925678	7.16358249459817	6.42201852148525	5.35336838207	6.2070864976169	5.8493681600714	5.89006266595556	6.83400820520736	4.61347110112127	5.51493696011052	6.11524822683693	5.69885520905294	5.65451404550953	6.64322768414508	6.98183574740613	5.49715815575607	5.86135085717795	6.11850880686922	5.84028799977495	5.8305526132374	7.15570461839249	6.07506933576057	6.4246856291702	7.44291110184278	7.22658048112877	6.51213116582425	6.75470242105134	5.39476396396671	5.91224471118717	6.65117824729929	5.43714213682489	7.23437958435914	7.23437958435914	6.17349156567175
TGOLN2	7.7252516011034	8.08473722297497	7.04934678264808	7.73360336734368	7.74734973556264	7.42414812358327	7.50875473059747	7.37525311846679	7.11125605355859	7.1047638283444	7.51055723284987	7.60887934159597	7.48875953343281	7.32679015256533	7.82659039190061	7.71530416942676	8.0258323494886	7.24364727740793	7.23556584185676	7.75535668142595	6.90626452789707	6.86150265090326	6.95132055339486	7.11379745317535	7.91435036630748	7.73133022794065	8.13464174203366	7.19147428654147	7.53330511223897	7.41674021863861	7.7252516011034	7.48875953343281	7.61044094528472	7.05526351992275	7.78348793586151	7.60202136446613	7.16081679508796	7.30001728760874	7.78348793586151	7.99040267075859	7.46577165739861	7.81667070791741	8.05610519456598	7.85204133259869	7.85204133259869	8.16302769126165	7.83078904595759	7.86645795430732	7.94263819001591
DUSP23	7.07169226321148	6.43401453615865	6.64763484509503	6.91062804146067	6.18983831086041	6.24210613139784	7.30980285937394	7.07417166692506	6.46395334687958	6.02600285645426	6.9855099815438	6.44117891597574	6.95955128213316	7.20744825006152	6.87860372794408	6.71035808902617	6.76675435407558	6.34095333136648	6.70562343860156	7.14935020394613	6.72701909617436	6.52716856175849	6.2327317669764	6.34374224866595	6.92136058749355	6.98306651606312	6.97515303278366	6.73689438403612	6.81923218262154	6.96517005348814	7.05755676086154	6.89040414554551	6.71420186391238	6.83818093106023	6.85416071197796	6.37576654850237	6.38439289379373	6.83068336681737	6.65979954026871	6.77823218079259	7.27146278916573	6.64499097272501	7.01565107648204	6.63476058459496	6.64051169939851	7.11905320695231	6.8359932321927	6.73799610384243	7.08179368606132
C12orf29	5.71629844871052	5.87893350124141	5.47339580174357	5.97427479119701	5.72327020991033	5.65230175572925	5.05706936054744	5.66880825631758	5.90241846775912	6.08699857203847	5.43642543333659	5.08400180777797	5.88574264752213	5.12224276003333	5.5934773016062	5.24699515274582	4.3106509085686	5.85024515364624	5.61242411768711	5.97056751048344	6.00792042724617	6.19981394231723	5.70480140139554	5.75752136451576	5.7054334354462	5.12796700693625	5.55912476693817	6.10630329728939	4.78699323221573	4.45320629985123	5.27483677956366	6.082186070099	5.42354278573849	5.76280564978598	6.01884912491677	4.81747635161554	5.53397982900089	5.66717665211557	3.58757396687767	5.09522607878634	5.60860885155038	5.17604778758655	5.5934773016062	4.97802896493375	4.78454058359355	5.17174855766633	4.63003602577959	4.60647009494514	5.72247835971208
PEBP4	2.37343458821639	1.56583877473233	2.45627800630299	2.91207726715971	2.90021745219226	2.88260544986326	2.66262833222195	3.20473731793231	2.75336799380702	3.03494926925635	1.913027816936	3.36647693493229	2.64744737025083	3.14597836885357	2.15010015253185	3.69904318032776	2.11662445664347	3.89337462926851	3.23278514885377	1.271054539958	3.16459365885806	2.85656434601391	2.79307151885342	3.26668884132428	2.4002175025793	2.967654760797	2.50559336874111	3.08020103492666	3.03764760453528	2.69195243944673	2.5702118151698	2.93791298959351	3.34212318364547	3.37927832936104	2.63560204624496	2.69708979516283	2.95740290084414	2.90406590473551	3.86058769077112	3.16080080090442	2.53270990730163	3.16896490279774	2.63560204624496	2.40100392913092	3.06562010398635	3.01608973408569	3.18571677643797	2.76552604090038	2.89632233237605
MUC13	0.762856463229051	1.42048464527056	1.13441581090444	1.5318304233378	2.20207645139712	0.165940249383663	0.919077225674414	2.5185653114705	1.66246867128331	2.35202774877688	1.9226631690944	-0.00295192483955955	2.86453807255232	2.79670415855677	3.10353303261741	1.41234042307426	2.75336799380702	0.186340222907315	0.0984365312328266	1.34832127860072	2.53114500986948	2.56500834779317	2.35536875960624	2.25897578007816	2.2133852551934	-3.23064500977513	2.85656434601391	0.142974757012027	0.197896718243511	2.06615353583044	0.730129829998744	0.0587553200943086	1.27291673701784	1.37320231611269	1.91086424322827	-0.117063502559722	1.78718436218461	2.54216680984902	2.57412221240937	2.37596215242663	0.0347855096222856	1.71858909153841	2.18766297121398	0.0635263033984867	2.72743110494746	1.85231562209462	2.06446688656459	1.99054792344158	1.38125023486749
VAC14	3.21142030923834	3.63011067227039	2.2984447836262	3.36647693493229	3.62483923778636	3.93364148522888	3.55180736966094	3.46090808171497	3.68914541892796	3.77394440754635	3.3001642143335	4.00941968821077	3.40826502623691	3.01758664748122	3.35098053785024	3.71376106354598	3.74130399460591	3.85174360275539	3.55180736966094	3.4113033053066	3.87310836745259	3.81579728486651	1.68056936322729	3.74041152815632	3.48709455661783	3.23927003148434	3.64464083760826	3.24278743140882	3.47780494704603	3.13884271732516	3.31403985517924	3.14377516739819	3.28140015422558	3.67854081973671	3.10205981107746	2.00799874397573	3.24570740805525	3.32344197537129	3.84448290058166	2.61852727189322	3.39379598228072	3.72783684933967	4.0778201736967	4.34174022048745	3.79639518927421	3.60617606114002	4.02589969399244	4.11614535785566	3.36802038177512
C1orf56	4.91229818365589	4.95553915299285	5.08081601180863	4.67426213677396	4.83139911032909	4.25933831447144	5.32671755345006	4.014398037842	4.733706684486	4.5858586923252	4.48221689029077	4.56889862762393	4.7305034951928	4.99456411908475	4.92561673769038	4.94485088842721	5.79223605532897	4.15425108320414	4.76411480526481	5.04320722536075	4.38693035147893	4.56486528232372	5.87069097579662	4.62362863002207	4.93238272179948	5.24252300953138	5.38664743528063	3.96402371614891	4.17505288109136	4.74738356315406	4.53034668962117	4.80202532819634	3.89884481881656	4.0184566548271	4.33338776901505	6.05288487826704	4.93156401975852	4.90452284539011	3.84786793995766	5.78905468666905	5.21697168845333	5.06526830981974	4.69234519443842	5.1587282865683	4.89665648944283	5.09774762586538	5.15959926472547	5.02767492649518	4.7103454170591
ZNF622	7.27886217018779	7.19147428654147	8.12678096036499	7.06337236227742	7.280320174216	6.92136058749355	7.53330511223897	6.90279443525805	6.81403529479066	6.68900209488795	7.30129221381499	7.32679015256533	7.19794216465621	7.93376717823784	7.2940209744473	7.11905320695231	7.41342599258951	6.68122140704265	7.19933731390448	7.06337236227742	6.92348286899461	6.99946315645188	8.17812195712406	7.09395033890451	7.18522936751318	7.75535668142595	7.37794741810305	7.03987740848443	7.10346102098188	8.06341983078469	8.04890307570606	7.10861168442273	7.13520744454794	6.86785978195196	7.34594805437045	7.82053859765941	6.65517476158152	7.37110934833575	7.39799803937226	7.55944438833975	7.18653971564575	7.43633137106839	7.36520634215332	7.1098920995288	7.53173436659043	7.4211817050864	7.44131908218875	7.49217294718482	7.50708041104189
PCID2	7.48875953343281	7.83686626157542	7.32941698643153	7.82659039190061	8.14723834707287	7.61585051075072	7.44291110184278	7.68112966635206	7.37965820150714	7.38415836006075	7.33829460962257	7.55769698762258	7.90744511377145	7.57324107915364	7.63253801228711	6.92243687125393	6.8636283668413	7.2927260228691	7.52441080849814	7.87303182283023	7.78744830194814	7.76112616188426	6.97623217283193	7.67030371336986	7.83487745879977	7.74167224652073	7.38690881882133	7.37965820150714	6.84702034208203	7.84720808173507	8.13722009373873	7.92923166284253	7.49724639569705	7.44131908218875	7.58063853139555	7.26301199824528	7.2927260228691	7.89053575572433	7.25474709491058	6.91520683501686	7.430534099869	7.89890064431321	7.70360587235086	8.09465447750801	8.0419729005293	7.6590513025157	7.39942099406977	7.46117380217748	7.43793494631363
CBR4	5.70186163879286	6.00461421048461	6.3972503858762	5.4545147535957	6.01491053335815	5.82808564260812	5.31823428384092	5.85024515364624	6.08298364196704	5.95311579114586	5.40445608141811	5.34250928312962	6.15837742544235	5.38037156030869	5.49251569293394	5.90002360486162	5.29027889797145	5.79455624322648	5.60574236644402	5.59181601694948	6.26426780360053	6.27678893860924	6.33087592824768	5.85908740214501	5.50337207949465	5.58001977870294	5.74253447200305	6.00385294799109	5.34084724851617	4.97018496395553	5.31149498745908	5.70606996676938	5.50480144940011	5.72024726200807	5.80036744899313	5.9837912299625	5.53986878942356	5.79592796917238	5.00368850223632	5.36823122054141	5.30765140491449	5.86373423902661	5.71714249924727	5.59936395439316	5.26354873831892	5.79302530409556	5.31378878415023	5.43802132578586	6.02276642812521
TBC1D17	3.35827640366067	3.96583608204682	3.54220059580166	4.00489584791881	3.48391715617229	3.9681364964087	3.68574707613436	3.67782955779262	4.33157832960299	4.22618631964725	3.25452849184669	3.39905471458791	3.73860026834667	3.73860026834667	3.17473807025645	4.52959962542478	3.63808364135391	4.34771636783489	4.7981633821859	3.27989936535198	4.4895921003743	4.20906211240149	3.87622146318654	4.21657570458048	3.42580244277515	2.38053221064309	3.69005300433136	3.54137448494948	3.67782955779262	4.19656913574299	2.82560491199777	4.23310588201005	3.58831101134778	5.0493745830595	3.99764352480459	3.96484399951334	5.43714213682489	3.86058769077112	3.5764053199419	3.20616259538991	3.67377303460424	3.82038272218396	4.00794173329972	3.46550912164595	3.2297246711123	3.33765610557575	3.20400968225169	2.49876492876706	3.89401923544669
TAX1BP1	8.1093181269097	7.84313513115904	8.19182201033424	8.10728396662371	7.89890064431321	7.97067466630085	7.77932039785436	7.81847946680774	8.10209946553946	7.91645026783081	8.05854739149281	7.92708681843765	7.94890310070117	8.18113063900541	8.12399253293178	8.06341983078469	7.91645026783081	8.1839778058596	7.73360336734368	8.25920464662336	8.11198928596132	8.00730697099393	8.10209946553946	8.03749989126533	8.25326920854585	7.94890310070117	7.9770456788427	8.15243690903274	8.09229411148813	7.30522050680361	7.94041140902766	8.02829273200201	8.25625182321228	7.62520859899439	7.97932597257834	7.81001877201312	8.70309633237113	8.289070678485	7.5827743091025	7.99985801018607	8.02829273200201	7.91241099027816	7.99040267075859	7.74167224652073	8.00944470698636	7.7959594432032	7.87303182283023	7.96450766375862	7.92084874231263
IPO9	4.45875960888278	5.1236511532838	4.57380030316312	5.17675069922804	5.08320074203399	4.6654856460639	4.21577057677175	4.56048934468222	4.97648690603424	5.09012754626179	4.69397323066502	4.58512468752447	5.11452242829827	5.02457805606697	4.76482820075836	3.90684269550704	3.81958678978715	5.45984960201576	4.35433535871035	5.04172140765009	5.42600689118255	5.46280755417527	4.22700686576532	4.52719951948392	4.79281531816362	4.61966008042368	4.47234113804593	4.92561673769038	4.62839626160665	4.94485088842721	5.31378878415023	4.35771121254234	4.48556294638741	4.55634947145015	4.79029630725907	4.38379442040827	4.41058938211282	4.50506465286126	4.56727653234107	3.80953631367064	4.74651679264382	4.17592383129014	5.13122434974482	4.72631688060786	4.33672770381162	4.64353593914597	4.35174386662705	4.15425108320414	4.36875197228211
NFIB	4.06755920605084	5.73579330210102	6.83400820520736	3.96659851242357	4.64431247433855	4.06420551895746	1.80636575105098	3.00011283794728	4.64808644192597	4.56413777698793	4.31419626232736	2.07174120054466	4.14854487744942	3.23927003148434	3.49280928220145	4.49217740528004	2.08383654276868	3.24570740805525	5.76127352428225	3.9383371340096	3.84257896926456	3.82528838136212	4.13108884641867	3.94812103601698	4.06755920605084	2.8170494288569	4.81293459749562	4.71108784610895	-0.189511313936705	3.86331985553585	2.62329580318473	4.72220512735892	3.62717177411739	5.19023684120912	6.19452660288483	3.48536823253323	5.2986527779687	3.65881691877461	3.37464741147861	2.17149111224234	4.38293229045475	3.05910902677169	3.70057924336736	2.68355123375144	4.47564157738743	4.50656985639617	1.83731684840406	2.11579600842943	3.77983217265529
TOMM34	6.21340014458613	6.02040220052194	6.21340014458613	6.15191421959532	6.45975613318598	5.82894950561947	6.63287593641091	5.86756174454025	5.876797998911	6.06071655209113	6.59707168851268	6.71218618787839	6.55253438767038	6.44117891597574	6.31514544744933	5.52854568225141	5.35336838207	5.57922934057027	5.39187640730562	6.11689925218497	6.2368706700877	5.97896312890148	6.14697992134633	6.0475291549022	6.40072859266518	6.73299911883435	5.99033607330471	5.81587771927853	6.06888838811128	6.7498054612591	6.94363009971532	6.13885793427955	6.08536334208525	6.25605343592683	6.1855082096566	5.83818726971702	5.50406982481778	6.04294925145669	6.06650323993865	6.12184987303606	6.381964598675	6.97053371791976	6.07506933576057	6.91187631558771	6.9807855453157	5.39929290264119	6.69082525960479	6.70935726842247	6.24210613139784
GAB1	2.37511535942609	2.79596771742099	3.9059551423938	2.92910559860867	2.91070247657963	3.09413408457038	3.00297073856268	1.99546153670752	2.52198444379332	3.06637746940221	3.5092050649441	3.07942997610271	2.82111090766773	3.03136500170721	3.606908021601	3.1938409835394	3.52127070519714	3.10716062073634	2.70018952809083	2.83673754934009	2.1385789828133	2.64459071042551	3.8532849556776	2.93583856662924	2.9335465015492	1.84283890919972	2.20294687105113	3.2385505870858	3.49099567467344	2.26341697593977	2.13594653561755	2.17149111224234	3.29344094494607	3.06132924565655	2.967654760797	3.6316988443437	3.1850062729706	2.93645996561407	1.78966311530874	3.19701247366336	3.54048620177565	1.84395024490223	2.50108597417542	0.764975116957188	1.05854445030879	2.5170801406162	0.0258245756282652	2.24188930462246	3.00229174995233
BCAS3	1.14048204133732	2.85721292424727	2.45547171693628	2.33717040796956	2.22961064835892	2.36126100888715	3.05980268167373	2.1385789828133	0.96234127963192	0.0874418676935785	-0.0401205955874821	2.35775605656442	2.76494243294492	2.75405189345647	2.48637800159496	2.73037383960261	2.91696293439734	1.68301443727833	2.49006429269946	1.85231562209462	1.84888798271225	2.37596215242663	1.98962736064045	2.0003673823342	1.05191180746274	2.1739040430678	1.53333543250836	2.60999087644554	2.38053221064309	2.43271471012016	2.43425977232814	2.53350125751487	0.489360891177167	2.51629583240924	2.42695593605461	2.88696982182445	-1.38031809508622	1.96179578821867	3.62862924791881	2.24111458069155	1.93380255367814	2.79382714148502	2.96826964896967	2.26170081240549	3.2852184729203	1.51193093868177	2.92202536572983	2.91278728992858	1.85355620012946
NETO2	3.86506874221227	3.71294216429349	4.61817893832556	3.43939626605848	4.06347453625291	4.44016086466071	3.7180562804019	3.87622146318654	3.56795536054339	3.87552333868168	4.93632669854904	3.69176305046029	4.17176443433997	3.90453586289503	3.53978319061529	4.20906211240149	4.34513834329813	3.76672423958653	4.38693035147893	4.13938594099964	3.87552333868168	3.93677486377047	4.85447923420851	4.34433350272422	3.98356878672303	3.42884866355572	3.67073031362499	4.38132114608744	4.68086652636311	2.91207726715971	3.04706810049044	3.77983217265529	3.71886086485112	4.09123804217944	3.26597820590747	3.16532180859925	3.90769404268174	4.30956518933028	1.82006939143868	3.15035740247422	3.80864905250963	3.676187919527	3.15402659144907	2.48081242828529	2.56500834779317	3.65059657468632	2.39687881019533	2.41112824649488	3.13884271732516
CCDC127	5.62751244295879	5.37681766462305	4.87295872720764	5.5950724737917	5.56282654562179	5.57621141684282	5.97196498436679	5.75530960803534	5.4933269746391	5.82087116607551	5.32141120392594	5.78194759995991	5.41091446179013	5.69885520905294	5.41712221119756	5.4545147535957	5.55165245475582	5.29793096251544	5.91692776079413	5.49559224552154	5.49940873614852	5.58082951426599	4.76328259552671	5.76356316890404	5.71330046938463	5.84028799977495	5.30543944902566	5.22531844165378	4.85313595467298	5.84326465049699	5.75367053198786	5.61553498296449	5.57203447036108	5.7658093151415	5.54307612981526	5.36455510755314	5.93068139851231	5.39770455365697	5.82423899833726	5.49715815575607	5.56976869288086	6.25605343592683	5.52180127017407	6.35487995480945	6.26092237827925	5.31149498745908	6.09085152828967	5.99033607330471	5.4388695560866
OXSM	3.93451823305	5.26671885582803	4.15184020730071	4.45475232805131	4.47564157738743	5.10576442892783	4.00872534308208	4.53114609429648	4.42784843936989	4.1700766467997	4.01604092846253	4.51927264083771	4.48047206577142	4.67680658701558	3.83773971501326	4.27118297895051	3.81661269427397	3.85409253493132	4.51701382687831	4.23963870770655	4.55966343946	4.28439136122658	4.11363585992826	4.68167848486093	4.42784843936989	4.51701382687831	4.67513312350885	4.07345979228839	3.59216643048911	4.73128816787286	4.7944200469451	4.68086652636311	3.43022656222486	4.47398471239347	4.22197547878923	4.01024758905646	4.04395759714847	4.45963615963571	4.33422971258452	4.11209428414625	3.66753241591047	3.52602182156508	4.35174386662705	4.90382250685407	4.55244429467089	4.70641553249371	3.82618757589905	3.81661269427397	4.12911954473298
RIN2	5.6946665986189	5.52772367298913	5.74329704600623	5.86217787268407	5.80714211563445	5.2971826538894	6.3085015354077	5.97734178111121	5.47042897976272	5.57458679004128	5.76356316890404	5.69312818533598	5.71945588898258	5.58082951426599	6.11689925218497	5.40149444825709	6.48848331592104	5.0261750831338	5.44561921752572	5.09932725469418	5.24556015725423	5.7011907035518	5.77977822119159	5.18504932021094	6.03658069005649	5.28478439724479	6.0453553842915	5.82979975775129	6.8983017408718	4.14701772758652	4.8291171069849	5.22680634741619	5.96739356069549	5.60335463197975	5.25649662047231	4.65765935886087	6.10543269674123	6.07671067930726	4.83826196274176	5.00767326781932	5.68144618288606	5.31378878415023	5.63189743256398	4.9679406381626	4.67348238222821	5.37356002459287	5.56748870479256	5.30475755264077	5.33034312882972
WDR74	4.88675306181056	5.05087494225575	4.6072177404911	5.21099320908463	4.92239385658178	4.74461136731821	5.79302530409556	4.93785692639708	4.45250281566542	4.47564157738743	4.74738356315406	5.44031071830122	5.2260852592474	5.49402268930157	4.86390878985005	4.36239584829314	4.72462814961627	4.27687516528573	4.63701131263302	5.14420760758049	4.69561361869332	4.68758217390552	4.46136550789492	4.51630519430643	5.20725246138378	5.97813809594733	5.38304250251866	4.34685560602422	4.34351724316494	5.93845094230256	5.90321136265575	5.13441068053115	4.59090837711834	4.35091041209891	4.940199882201	5.09082702306135	4.57039418967263	4.98857674876283	5.18177413545589	5.29177773225408	4.81372046411819	5.76498276341264	5.57922934057027	6.12882276471679	5.46349521569838	5.40300393242167	5.54055624353888	5.5323448002027	5.08240533004203
LETMD1	5.37820251906505	5.86521383172669	5.79957686238089	5.55529858790796	5.63267725966098	5.70731128243378	5.36233319544531	5.22680634741619	5.57540779023136	5.25016969648761	5.30847138546333	5.44708053115593	5.77449122500219	5.86449211276241	5.34487406189173	5.29177773225408	5.17604778758655	5.10658868904072	5.69142514542164	5.63344762912323	5.64025115791594	5.66955220878373	5.55761858770961	5.36455510755314	5.37356002459287	5.55984059918174	5.53611350596172	5.340122081282	4.9679406381626	5.66798775072451	6.08935521124064	5.62519784426974	5.43642543333659	5.77071020972376	5.40739735013241	5.37752459909775	5.507841403949	5.3896491267681	5.10421312964194	5.31978545285541	5.22828508605087	5.50480144940011	5.47118270342875	5.66880825631758	5.29489961259241	5.77678478593176	5.25330790839394	5.30929815245269	5.51273659107769
TM9SF4	6.61746552664788	7.32941698643153	6.22268058809149	6.70653454329007	6.59913847524844	6.81098531055993	6.10124224895393	6.20469969389426	6.75470242105134	6.63388842762166	6.53544478992079	6.17669128022297	6.52828452064456	6.27022479157091	6.48290627170902	6.80783948128721	6.99467063367058	6.72599313869743	7.09521816581297	6.51124654522392	6.75892144278383	6.53714212371344	5.73342359831109	6.60300876832647	6.63197881171507	6.03822688737374	7.15449307014779	6.76158245102715	6.95364792591909	5.89075565750517	5.82808564260812	6.53544478992079	6.43094350781671	7.10346102098188	6.4731970231398	5.7261834675911	6.68203686693753	6.38275745588576	6.55829660556541	5.97348150208619	6.3665167260042	5.95874942756357	7.09278805117521	6.23111386754548	5.96026271210498	7.00680184452318	6.28130551701695	6.35166299367847	6.71035808902617
TRIB1	7.12900594497911	6.66273814719216	6.69082525960479	6.74186745958108	7.04104859140579	7.01009915014328	6.54378059571646	6.88287721872975	6.96063132767585	6.99044210775959	7.17928659283059	6.5516046566438	6.66759940372058	6.67923227396618	7.01443504956586	7.59489975627153	7.80601896611719	7.06671906557866	6.64401248536766	7.00680184452318	6.65894465498114	6.46952767229932	6.75786797733595	6.61458598387208	7.260018792212	6.64155237358669	6.55074865869089	6.7873705642494	7.25859792270173	6.46155020258965	6.44024918870814	6.61458598387208	7.07539685486423	6.82544882688967	6.97393269289022	7.44291110184278	6.32640170186943	6.96063132767585	7.27146278916573	7.4823804375623	7.09278805117521	6.31006687030318	6.64941221961969	6.12417209493467	6.57384669403615	6.83924315258419	6.84386407112994	6.76066226164802	6.82330347183636
ADIPOR2	7.07291512400389	7.39942099406977	8.23894824632557	7.07787329796732	7.20345396161416	6.88809137351046	7.48391527813361	7.46424655694091	7.16358249459817	7.00332355458152	6.95478680324853	7.13637559257604	7.2370165115526	7.71728288652054	7.14271018377801	7.08179368606132	7.1663391206728	6.98434332307269	7.32941698643153	7.12640015925118	7.27886217018779	7.00558420571052	7.80177035748763	7.30522050680361	7.08320781137828	7.45603619985831	7.25859792270173	7.31836260780771	7.22925632616236	7.59842798505139	7.67764218087728	7.03987740848443	7.35057648583648	6.91926168465105	6.83707832648244	7.37379337904293	6.94910948840813	7.17026777507411	7.10103301633822	7.46270680071297	7.04603276558715	7.1047638283444	7.33963695567002	6.93892838659372	7.1767020644362	7.36067379416759	7.35057648583648	7.12900594497911	7.05526351992275
PARD3	2.88328613655955	3.29127107894551	2.738384556652	2.27605992702547	2.49094894282578	1.47200742935939	2.69484288197333	1.65873675306791	1.47052234270021	0.183161021347246	3.17048643353402	2.20294687105113	2.32630951794787	2.6874447066338	1.9380167491546	0.270418571325844	3.62717177411739	1.33233609803968	1.95342766901128	2.56352551881	1.66246867128331	0.342643983702672	0.367064730807092	2.28106689340437	2.93645996561407	1.9825131987449	3.64980324637631	0.105024632954585	2.00891562990623	3.01686263095075	2.40200404490155	2.7691381779847	-0.00113052083789764	0.890474196419622	2.37103454731512	2.53917148794971	3.01086524313192	2.49810032339533	3.20616259538991	3.18943695192014	2.87825907536593	1.96480207563523	1.88495214993731	1.41547478103765	2.3779052061828	1.60014848423318	0.122469587874539	1.05618938770193	1.271054539958
SLC25A17	3.13213591857499	3.10430179294622	3.61171908149984	3.56365358983942	3.66051109989861	3.72703218401125	1.78718436218461	2.01998289882856	3.51516711378722	3.95320483518273	3.39539252060583	2.7607613452607	3.63497821761605	3.06417498179	3.55429985578159	3.30472234111667	1.51908601610668	3.9254842842594	3.38081369280836	3.83773971501326	3.77473644205606	4.26376839516002	3.36647693493229	3.71136119598466	3.78870592420012	3.55033017649354	1.9557034911002	2.72743110494746	3.20473731793231	2.41513723472723	3.14818101934692	3.79885348116402	3.09339755512759	4.1818371074173	2.7662576972772	2.11968746652643	3.47554493030404	3.76672423958653	1.79545705645351	2.9505356741908	3.05564940872867	2.28973362825126	3.15714634413376	2.88759717436483	1.76785126378012	2.6544079229971	1.89785283683887	1.87514471245204	2.79458922844861
RAB4B	5.66880825631758	6.1980261607775	4.90382250685407	5.58588796085586	5.42354278573849	5.35714707325423	6.54554630669282	5.6259665374277	5.52772367298913	5.46124116262967	5.51190513677124	6.26839377813034	5.38516133532592	6.1363989548831	5.82165007631828	5.88574264752213	6.49136873109221	5.58517662189721	5.96424127781677	5.45381796288085	5.4545147535957	5.20068220811766	5.14933586722314	5.90690692490986	5.67186863721538	6.23031254030123	6.30436656640974	5.48189164041584	5.91760271763978	6.75283038663688	5.96250033543261	5.50253563993032	5.7447467601258	5.76793975139829	5.82087116607551	6.19063338337709	5.79302530409556	5.70956434637367	6.51775082839494	6.58228354367144	5.91070028851059	5.99833099950257	6.30764733395784	6.25929946003861	6.39540333606179	6.37240651809132	6.40162693756974	6.52615920282009	5.68068396685374
RPS29	10.6858043262869	9.84121512076716	10.7857324001161	10.5915424452236	9.28057911376617	10.9152435210532	10.5034437201117	10.9152435210532	10.6858043262869	10.7367095138275	10.2730670202953	10.5034437201117	10.9152435210532	10.4627250964707	10.6858043262869	10.2730670202953	10.2181040292346	10.4275351293041	10.7367095138275	10.6410463779498	10.9152435210532	10.9152435210532	10.3942670133488	11.0219944609559	10.7857324001161	11.0219944609559	10.7367095138275	10.7857324001161	10.2181040292346	10.5034437201117	10.7367095138275	11.0219944609559	10.9152435210532	10.8483103940841	10.6410463779498	10.1690230488364	10.0826194260982	10.5431788829549	9.7422067676295	10.0059540334216	10.5915424452236	10.4627250964707	10.7367095138275	10.7367095138275	10.7857324001161	10.8483103940841	10.5915424452236	10.6858043262869	10.1690230488364
MIF	7.12769733709312	6.68415702737172	6.88172596381159	6.80559726201962	5.79531166020718	7.10599803714437	7.70360587235086	7.07787329796732	6.76996877398101	6.64237617777134	6.5516046566438	6.92991706701897	6.91187631558771	7.14271018377801	6.72599313869743	6.30764733395784	6.4922262925834	6.31954745304374	6.86670104262422	6.90948762895364	7.10103301633822	7.00216919452465	6.76899496515504	6.90626452789707	7.17517492359873	7.69195156149377	7.15056842417912	6.59608599350304	6.25356436009462	7.66782316198323	8.14491299605551	7.22400237708769	6.77927428199011	7.24102117279322	7.06442949296624	6.60215841988408	6.12813734598721	6.97623217283193	6.98434332307269	6.80142955373544	6.88479728875287	7.30844385041937	7.20979361685565	7.55769698762258	7.56642238212988	7.23180391234681	7.29139822812225	7.22520286090294	7.12149728296381
FBXL4	2.55742514593191	-0.837642797314846	1.52466929113281	2.65368435764911	-0.0654420020385954	-2.21459030960355	0.809003006010214	-0.199022116162719	3.63969529150589	2.85656434601391	2.6248247823614	1.62291038192893	1.6635727780806	2.31292620606905	3.31831731615556	0.989559634949331	0.679918872644375	4.04123893776678	0.593232444591842	0.801922049928022	3.66753241591047	3.31910591270147	3.04129386615168	2.99942100097398	1.30047932622184	0.627956270772005	0.397415686696689	3.96998381902167	3.4710096541505	0.69004889550939	1.5630805970625	2.77870162893168	2.82919990349007	0.911509966920516	1.89121309526725	0.767157116788377	2.85656434601391	3.15100482507583	0.839229170854438	0.641596552068078	1.84888798271225	0.57076646931543	0.403947684279364	0.730129829998744	0.625881909411397	0.403947684279364	0.971207607946001	2.22106180427662	3.8826338909078
SAMD3	6.14865114680558	6.24432793705571	5.77142377053378	5.74253447200305	6.40925681301207	5.89297223957056	5.10104850630204	5.96338030375364	5.87136273646748	5.92836886590127	6.17349156567175	5.90159879837165	5.8358040082878	6.17669128022297	5.6259665374277	5.51097679259105	4.23489234376669	6.09878848022991	5.8519294153161	6.0308451089767	6.40331591190374	6.53635509184795	6.11120548259567	6.2634836510822	5.65931074560099	5.89154441043597	5.53159282239837	5.52707985394664	4.6363683247425	6.03745314971796	6.27106392112613	6.46315594644518	5.17313805241144	5.40529368449521	5.76998664296042	6.11524822683693	6.27505922718496	6.18717920967122	5.16031595308835	5.54132312499093	5.94460812496891	6.34374224866595	6.15837742544235	6.31954745304374	6.39188821925678	5.55761858770961	5.78420957106603	5.8519294153161	5.89006266595556
UBE2O	5.43564262672188	6.39090467075426	5.95874942756357	6.16769983431462	6.07743300418474	4.78379589064882	6.5694205877702	5.73257370146442	7.19794216465621	7.01565107648204	5.57922934057027	7.21611539962091	5.67922994999793	4.42356755392692	5.58155605532043	4.98165131661398	4.84454129340728	6.89269292884882	5.17026086411448	5.93223795583531	6.30764733395784	6.16061551115165	5.79455624322648	6.29429174999282	6.23938584043789	5.26591516478839	6.20546178151507	7.08437769029348	5.24252300953138	6.43479917080196	5.1184365875174	6.43191721000407	6.24605397590659	6.30530617430446	5.65451404550953	6.33940006936234	8.42712286159863	6.21933107789401	6.39977130349492	7.29139822812225	6.22858768343226	5.93760932872013	5.66160807130549	7.02022563527311	5.87972941025144	4.97416394121346	6.26013502286365	6.22109954930753	5.51964924585722
LRRC45	4.26623369695638	5.14100675541483	4.58285494988216	4.35263056822829	4.6072177404911	4.60647009494514	5.1000975857626	4.79967435528839	4.2511124703193	4.23657755842054	4.24463202196867	4.48127607028844	4.14528209494328	4.96331806324608	3.63881017272988	4.02430608903826	4.41938110881404	4.24463202196867	4.27687516528573	4.19099624609897	4.56564245160961	4.46519575509552	4.47965495600022	3.94402188560445	4.35856538106866	5.40661155829752	4.63567975895664	4.53355718168958	4.45320629985123	5.74909256392359	5.81032170448562	4.47807710292422	4.39595854442878	4.24549965767398	4.15425108320414	4.61044248552653	4.10585929743038	4.53956894395176	4.38615830800971	4.69077360091947	3.94906450120189	4.66883841111796	5.24407809506587	5.03082461419784	5.1384376896263	5.03557029573983	4.88287700937324	4.62362863002207	4.41856288302564
EARS2	4.23575908851721	4.03514950903445	3.86598891486269	4.70398005731304	4.06013972518299	5.18942335184084	2.5170801406162	4.09382191019109	3.75990468100486	4.05662076975964	4.40420467423377	2.98963976006167	4.2827210512748	4.28775789594152	3.59530875518111	3.83154951431852	2.2652930189527	4.24780938988652	4.14366557774833	4.29878899557167	4.17938057060562	4.36793992364719	3.9185995339264	4.41400019624474	4.37038253475971	3.65466073619278	4.20313097701243	3.99078184920136	3.86331985553585	3.40446869571002	3.90769404268174	4.44092076676576	4.07345979228839	3.97773490647127	4.1177272872225	3.59755239261468	4.46367745162395	4.09897006462736	1.94944100768134	1.52605802483038	3.75084577542174	3.39379598228072	4.12189077696824	3.70892545495589	1.81651228606735	3.58985724470741	2.92975605387175	3.24278743140882	4.11363585992826
RAP1A	4.35856538106866	4.50582158520704	5.66483625810568	4.50732604151094	4.61585266081171	4.82992752377547	4.33157832960299	4.29294817427485	4.87145279477598	4.87295872720764	4.70555315013574	3.87310836745259	4.86227762670537	4.7936057986656	5.30689893741202	4.71537376264995	4.62362863002207	5.48470030754525	4.21230847233124	5.22828508605087	5.14792196006541	5.31893638030952	5.94608099838458	4.14780351474095	4.33053629244554	4.40094577761248	4.75939174653219	4.72050041747214	4.80275902144963	3.30082025924839	4.41215900802371	4.78769886064942	4.81747635161554	4.24063389518856	4.90609851682684	5.49623765234767	5.03474167111482	4.85067630772081	4.34174022048745	5.02691090846758	5.24252300953138	4.22197547878923	4.57208898997916	3.52602182156508	4.46445966762515	4.84985046997398	4.57380030316312	4.5353258587449	5.92377175957118
ATAD5	3.241352380504	1.97916177532497	2.80973859372231	2.53846739909663	1.88605049525585	2.6925617235927	1.6375547795696	2.02275654642962	1.69919096836835	2.56207168835742	1.30792795945469	2.94168031236235	2.21523956273421	1.48266069552575	2.54372502814715	2.80374006661088	2.40635805285918	2.76284985849113	1.84523859820213	2.38793695033742	1.23365659377079	2.07670467013515	2.52737594907118	2.80903300526605	3.34956724072174	2.6248247823614	1.53508509575955	2.80973859372231	3.03136500170721	2.9647491257203	2.31967941188747	2.89117885020843	2.08880275038013	2.92202536572983	2.37982163967631	3.57479525688409	2.41900671674847	2.91905621556731	3.03691006617456	2.31540213715671	2.88540136585476	0.408005562810102	2.02275654642962	3.15867966609628	3.43862729707482	0.895016431157165	3.13073784578301	2.13594653561755	2.17686820239444
PLD1	4.46136550789492	3.97171839420049	5.06444293815437	4.0387874762346	3.82528838136212	2.95466336250648	4.70641553249371	4.4098298710943	3.87863189114328	3.88409700464581	4.21411120499233	4.62119359640208	4.27864067619141	4.46675126237004	4.35174386662705	5.14100675541483	5.22299354122409	3.96583608204682	3.92870437339046	4.28194022827582	3.87469645180227	3.96402371614891	4.90452284539011	4.12911954473298	4.23732914815262	4.52393190872647	4.26541492790674	5.77765098073245	4.75939174653219	4.69561361869332	4.011158118824	4.97802896493375	4.82992752377547	4.67598425404972	4.16081350075621	5.16694588793149	4.52393190872647	4.08001382413994	4.57685258595188	4.91450392695293	4.63962682950172	4.0532361018155	4.73435198307855	3.67377303460424	4.58141945588503	4.33672770381162	4.95701527611977	4.85682267357862	3.85568622843988
ZNF215	2.48637800159496	0.542909598078404	2.47347582057783	1.76678412910911	1.69545536022535	2.95948034885727	-0.113689700356632	2.39034970688226	2.11309322367089	1.45333575409639	2.92658684118472	1.25613855971253	2.42695593605461	1.77240395935634	2.92358569742122	2.24926020680334	0.258142032502969	2.06047782961794	2.22375667721306	1.35667753558683	1.7270866490438	2.14839910971939	2.40373887304808	2.09559636901958	1.89436742969755	1.73201612570249	1.0363856456698	2.29659484576849	2.5235611646858	2.00149996187834	2.30957697298774	1.59074792525588	2.30016909334427	2.77870162893168	1.05618938770193	2.40785761847194	2.43588100681407	-0.0678521768285499	1.63870974279985	1.47551750381785	1.29876641756555	1.92157292353768	1.16391270919786	1.88923421714271	2.77787135211624	0.352394829350185	1.9057203598508	3.11428367093754	1.88923421714271
RHAG	3.56053184925696	4.30362566165158	4.86078648657354	4.1642911880297	4.58005148543887	2.55012771720929	4.60079762771687	3.53048520324473	4.33499995992209	4.50824752652772	4.27961958107748	4.8690123683363	3.676187919527	3.25009782165052	4.12911954473298	3.32113453869476	3.52049222656453	3.92631319266293	3.38229413046168	3.81034404106853	3.4036543903344	3.69176305046029	5.01453797645186	4.15908120156192	4.51146124432	3.64217652057638	3.94235903230959	6.39540333606179	3.47330423584175	4.26702175076713	2.70091713767979	4.40259586923808	3.98182967776661	4.6277356491291	4.34267560438333	5.12571395734984	6.54378059571646	3.95567816181903	3.09339755512759	5.21697168845333	4.75442964376303	2.9451023157765	3.27170823903442	4.28439136122658	3.41577516609455	3.0724170647909	4.38218371068838	4.04822067896306	4.76011102232064
RNASET2	10.5431788829549	9.82502284245765	9.82502284245765	10.3942670133488	10.4627250964707	9.60982292727004	10.6858043262869	10.3601174035867	9.86956720469504	10.0242068747854	9.49073593270984	10.4275351293041	10.5431788829549	10.4275351293041	9.67616721386954	10.6410463779498	11.0219944609559	9.88560424423544	9.52201724738575	10.1025450559511	9.96805337706937	10.0059540334216	10.6858043262869	9.86956720469504	10.6410463779498	10.5915424452236	10.3942670133488	9.78223626384212	10.2449695396768	10.0445811480953	10.1945833019138	10.3601174035867	10.1245622060094	9.98627881596314	10.4627250964707	11.158130556967	8.84642613097027	10.4627250964707	10.6858043262869	10.5431788829549	9.58657823572859	10.2181040292346	10.5431788829549	10.5431788829549	10.8483103940841	10.1945833019138	10.4627250964707	10.4627250964707	10.1442784015774
MMP27	2.47010715863243	-1.40627582767608	1.96387889981046	0.379060371239868	1.75153962747517	1.68056936322729	2.79670415855677	1.43345474342475	2.60471156125736	2.42768280090957	1.30236605844068	2.89853325068939	0.363984902246846	2.61466974797849	-0.0218020501521654	2.66707432823665	1.3500639991473	2.59712394714047	2.394491907439	0.888257042626754	1.33411498063718	3.17048643353402	-0.263089357686175	1.45018655679081	1.14717898027886	2.76209199571142	1.61898619027684	3.90960442599201	2.30541243022177	2.15988254312824	3.11274877233754	1.18773263122279	3.46617497095708	2.00983764478713	2.46334044774508	2.81409215041961	-2.84802404384301	2.16436089343664	2.42768280090957	2.36942335494409	2.28795468233753	3.15714634413376	2.38053221064309	2.60015109728222	3.03494926925635	0.373686002601688	3.14743423903131	3.67073031362499	1.15768847797838
CD44	8.47358228304569	8.51505845486497	8.58243552430743	8.49162152148578	8.44115643872996	8.49162152148578	8.09700870288906	8.30027761717867	8.21933041830395	8.28311417364034	8.25054310512107	7.82053859765941	8.34495847004503	8.13722009373873	8.2649541132176	8.25054310512107	8.21387190061433	8.25625182321228	8.51882695635899	8.46225274100292	8.25326920854585	8.21387190061433	8.52979301289695	8.3930903530507	8.49970435399332	8.11198928596132	8.30027761717867	8.3196642367223	8.0419729005293	8.03986995020021	8.49162152148578	8.35469525741738	8.2365123399413	8.44410011816318	8.22746763774659	7.90744511377145	7.87766565574285	8.10728396662371	7.7898023120809	8.12970133146097	8.09229411148813	7.92498561036866	8.18610655168118	7.84313513115904	8.03495691442324	8.15528426677078	7.75317538675402	7.81441224923336	8.14491299605551
RNF43	3.55341940708878	3.89639940293016	1.87298190174525	3.26893371733926	3.3297078212047	-0.303864741955043	3.64370314468214	-0.127466254609449	0.347503579057968	-0.134272648526392	2.7662576972772	3.46939122090782	3.36499147250922	3.00011283794728	3.84022846075028	1.73201612570249	3.49827321695689	-0.239547448452861	2.58792357051403	3.2385505870858	-0.127466254609449	-0.152047137356211	-1.43038156677699	-0.17627361187384	3.56725132393227	3.31483174069684	3.68574707613436	-0.184881417322709	1.19784712387958	3.5937843498762	3.30082025924839	3.83606629653708	1.84650443592875	-0.213037547749938	3.63647446420852	3.3612867436715	4.26795743088254	2.89853325068939	2.6216973596301	4.60400573690793	3.65207317770674	1.87514471245204	3.24638135394449	3.12358698157129	2.80453954178166	3.44620702228058	2.73404153675419	1.30047932622184	1.64958549717206
LRRCC1	2.16346024797017	1.57032006849233	0.316889351146716	1.88046058958406	2.79752398125488	1.94528087111551	1.78313572757548	0.420154224817818	1.80047229048573	1.42210577602241	2.6216973596301	0.950271227917011	0.634732424738184	1.22780305035505	0.0332245148657989	1.41085746729959	1.50611198552779	2.08973844966475	2.08780892506371	2.89853325068939	1.52060771081463	2.91132192578217	-0.0758315292001305	1.08285609784756	1.271054539958	0.684406958132029	-1.86452584658415	2.44748625329151	0.472278504037944	0.669730981408534	1.84177100514223	3.17902746797882	-0.587779392404551	0.443822740522525	0.232680651424623	2.4260843987482	2.55098052231588	1.75897668212285	0.352394829350185	0.651563484085727	0.926150605961663	2.31708246269689	0.593232444591842	0.284708655056998	1.37133537694343	2.23200334791216	0.342643983702672	0.46651100478528	1.72210168819009
DHX37	3.17760912160897	3.26520369891749	1.87081807932803	3.19625647886537	2.11022923879717	1.69545536022535	2.56795393840025	0.164982914680983	2.48081242828529	2.20921795692782	-1.14256295174905	2.40785761847194	2.27160159283226	-0.766140486197068	1.73088192298241	-0.400416102058652	1.63510946158171	0.926150605961663	1.98962736064045	2.15807686419225	0.164982914680983	2.47347582057783	0.794533862190272	0.999085196461012	2.52269681785235	3.33634707193267	2.9647491257203	2.01175533464934	2.53699264330127	0.776402048570936	2.17228857838559	1.58607566781546	1.79293201597323	-0.0401205955874821	0.799307628913323	1.90355349795786	2.75036283158698	0.524842052484667	2.6925617235927	0.497245417420381	1.25419630201832	1.88923421714271	3.02098183107603	1.70140809000733	2.07891600257738	2.41186870716655	2.92431062011805	2.77438822116085	2.20921795692782
WNK1	3.45418545912516	4.66382473121384	5.20206588305659	4.86842772860532	4.90382250685407	5.2027957800684	6.06650323993865	4.54855293293189	5.80108439185004	6.14058710206977	4.34174022048745	4.59929303491997	4.99456411908475	4.04662329357598	4.82131092368268	4.93238272179948	4.18519951855995	6.45086649162397	3.50391236473363	4.88746191575691	5.19919216156936	5.30174502675013	5.47042897976272	4.63090320263529	5.00839540212494	5.99833099950257	3.53978319061529	4.98458334668161	4.428510172216	4.94946896348765	4.2559710555744	4.50049919256324	5.29793096251544	4.4293833240923	4.71978418154226	5.05786345400526	6.36123217812013	4.27864067619141	5.40885468884224	5.16031595308835	5.06009092851704	5.00767326781932	3.57479525688409	5.0261750831338	4.38132114608744	3.77733715973284	4.77573969373053	4.43771037763533	5.20136283454403
TEX2	5.42138894337528	5.60715980135636	5.92001566844924	5.66636415786462	5.69051040906609	5.30614782581396	5.27415406260611	5.43125783704686	5.26192431645594	5.53679311935182	5.45381796288085	5.52557854502757	5.78827617312877	5.27206984515649	5.76793975139829	5.62825263319454	5.05397839649097	5.37356002459287	5.31893638030952	5.6190670920769	5.53833812207304	5.77835501411645	5.79815089253341	5.55529858790796	5.55679424920758	5.24556015725423	5.14347083503868	6.56774990119531	5.19401003851572	5.16180095742522	5.36027117153215	5.70670852351651	5.57692752287924	6.03166904504803	5.56976869288086	6.20794520441168	5.65534182645653	5.44708053115593	5.17958073176943	5.78420957106603	5.63963532983534	5.25804603053115	5.43125783704686	5.22907035507337	4.98930657244799	5.06908872461777	5.43958430566927	5.49174584005394	5.70480140139554
BOLL	0.252163461441804	-1.56757325287726	1.64581490323722	-0.273986983998293	-0.417968865231226	0.399250368763208	1.47978979572477	1.91409284038728	1.55054479993847	2.05507503188679	0.309055641631936	1.9380167491546	0.196945245220288	-0.740037388988242	-0.427589297353217	0.0489701997413459	1.6483059811166	2.05413673394329	0.300312927156698	0.564493196288824	2.4832052986158	1.54758743487612	2.05112169241328	2.11579600842943	0.250234452000684	-0.400416102058652	0.42350908187582	0.408005562810102	0.526478736596622	-0.331229390832332	0.524842052484667	0.513225566436935	2.45313145558352	2.28348031478541	2.01082214812115	1.8955968151463	1.33233609803968	0.551321441761428	2.8521276634171	0.762856463229051	1.47839779223978	2.44088066400522	1.45018655679081	3.77138018377066	3.27170823903442	0.566499707734792	2.42303625082216	3.00505496098818	0.0918132993836366
DHX36	5.15712778040385	5.69142514542164	5.76656091860544	5.46124116262967	5.64570891938426	6.0308451089767	5.3221283800705	5.28405681387908	5.50337207949465	5.70956434637367	5.82492756913811	5.41857069839349	5.2682252458168	5.04320722536075	5.50480144940011	5.44708053115593	5.39929290264119	5.17313805241144	5.29937585533855	5.27795230774018	5.29261904391171	5.27953215435464	5.6409605127754	5.74538449738641	5.19625934769145	4.94874272425144	5.41926818128742	5.39046583908809	5.18420831678465	5.20809794858838	5.50864342028344	5.42138894337528	5.10658868904072	5.22154232804955	5.60162781380681	5.29027889797145	5.41926818128742	5.37966599916335	5.06365337452991	5.18102022576605	5.47650101039773	4.81747635161554	5.43642543333659	4.82593698720996	4.91837965473953	5.32442191084937	4.85522072597179	4.7944200469451	5.70731128243378
SLC7A5	6.06807502125383	6.75892144278383	5.11986774702912	6.29255039328871	6.36561338468124	5.97196498436679	6.30530617430446	5.74329704600623	6.14380385813165	6.14953055684376	5.73257370146442	6.68028993805526	5.82731314746875	4.36957378186869	6.16692207853357	5.43802132578586	5.21470226158271	5.69384535936115	4.61430870468655	5.77449122500219	5.50945467151623	5.32815997434183	5.85662890179875	6.45605761959685	6.26502278884607	6.23938584043789	5.95874942756357	6.65034760674044	4.71607653329832	6.57213373036757	5.7261834675911	6.75786797733595	6.46155020258965	6.99712848863046	6.19981394231723	5.97978195014308	8.55511746111152	6.21119474069228	6.1193254877982	6.67150593436907	6.26745585764039	6.39450605265989	5.17174855766633	7.71961118327356	6.28768959579875	5.36601614639477	6.56211433051427	6.69281682144165	5.91146830742242
USP9Y	3.97253791442455	1.18171376522696	4.70160946176286	2.39110481588694	1.92844330055281	4.72873819391276	3.22165438213628	4.54931837640221	2.46334044774508	2.91839484658753	4.014398037842	2.40373887304808	4.05414852266379	2.69708979516283	3.16377252047175	2.93645996561407	3.02389984236976	2.59107101852773	2.2528812113479	1.83731684840406	4.14943127010711	3.73703093830603	4.59001154431325	4.47889603153795	2.25824141679899	3.82711303442697	3.8417999686569	4.65998354141266	3.87082259336051	3.23579188972165	4.1098462802992	2.14025174440518	1.81094791722487	2.12567242703484	4.12271499166401	-0.167697576325706	3.11932081434827	3.41057851224294	3.19919500834775	3.07444358365215	3.66598451760701	1.92933857762166	3.79639518927421	2.58116869629481	0.426863864751586	3.63735505517909	2.01998289882856	2.59875524743752	3.08175290888259
H6PD	4.31986680474721	3.25591415796235	4.28605332946104	4.63408719469236	4.44757850752597	3.33841619977028	4.89736292920657	4.96010788658228	5.14183208710695	5.39770455365697	4.80743663914727	4.85991713625678	4.85233840855994	4.33577456105538	4.26025278833128	4.86227762670537	4.4715687709248	5.26750896200571	3.60285971670344	4.53188649837143	4.53870407730649	4.44840835712267	4.48047206577142	4.4913078626638	3.55341940708878	4.99080019526432	4.45162732682232	5.54389549591437	4.4178889451042	4.95321074759788	4.1202756327709	4.19504966572068	4.91009206377126	5.32671755345006	4.58141945588503	4.06922015104279	4.32719893103897	4.62362863002207	6.49770553253917	4.98857674876283	4.08156797383756	3.91540132968269	5.08635495779575	5.50626980502938	4.52959962542478	4.42203939323839	5.27710183540511	5.2313388115373	3.91616526027075
KCNK17	1.13857938319756	0.43018465686781	1.78966311530874	1.74330835456635	1.51640857732791	1.2856444028678	-0.00295192483955955	3.19919500834775	2.88540136585476	3.05564940872867	3.36886352314572	1.90019859433973	-0.0905361357879406	3.13510770092807	2.37271360915081	2.19327322230821	1.98860153580844	0.0874418676935785	1.99546153670752	-0.0846288803323251	1.83973426654438	0.130774792610977	-0.0199051743257293	1.68910393393292	2.15705652641921	-0.011166304669904	3.12571942907554	0.923783215805184	-0.796113061471416	2.58116869629481	1.67783711442197	3.27384875693842	-0.0876085585012913	1.5318304233378	-0.0732383110872955	-0.0905361357879406	0.888257042626754	1.05618938770193	2.87091198127668	1.18773263122279	1.76785126378012	3.71723668342085	-5.71895494895677	4.47398471239347	1.64958549717206	-1.76320265025635	2.1739040430678	1.11287772547094	-0.134272648526392
SNX24	1.11065931062069	2.27942417579478	2.1140446674473	2.24016739530038	1.83852151602144	2.5265553849815	2.6177829051419	1.55880311688536	2.46085797262209	3.13283856171078	2.3179930214305	1.26923872899927	2.46008335079641	2.3018506901271	1.96280527127503	1.93380255367814	-0.907439187530888	2.44006329827528	3.43709571816302	2.70596700719895	2.03844375105671	1.58607566781546	2.62329580318473	2.00607154784503	2.93926588585022	2.53520825833484	2.51629583240924	2.3894959184921	3.20400968225169	2.17686820239444	1.77714166515814	0.538782255221807	0.532550343629719	1.43799909809331	2.21849408979468	0.016798334665641	2.01386287136493	3.33123190942159	1.86547253809504	2.72078854425943	3.06132924565655	1.85453706965362	1.87514471245204	1.76785126378012	0.706165273512344	2.27769735247803	1.24677908964174	2.1739040430678	1.80880924985827
RPL28	5.23602010826546	4.95859726726684	4.52478320383678	5.06982029828465	4.47087065233204	4.71834869790964	4.76328259552671	4.62046823157568	4.57762587616861	4.57380030316312	4.59090837711834	4.5792323438916	4.7944200469451	5.02935554418496	4.42273443547888	5.17026086411448	5.39476396396671	4.72391159228741	5.05397839649097	4.88077551336282	5.03940991830546	4.98857674876283	4.09985821813155	4.92929908170957	4.82754717059169	4.75139353969899	5.1917164727473	4.53188649837143	4.9992480926512	4.65765935886087	4.62193922830912	4.86390878985005	4.71834869790964	4.82131092368268	4.83209193035902	4.16257448473475	4.51146124432	4.65919424393904	4.76411480526481	4.82507724106608	4.98857674876283	4.46920073963006	5.11282373851446	4.54274699765037	4.84985046997398	5.00839540212494	4.98458334668161	5.06982029828465	5.02146323130023
RABEP2	2.21193595395079	2.08690679693534	1.05404311087157	2.25098573281306	1.7270866490438	3.21876691947382	0.549179896633286	2.35699921033344	2.38132276384468	1.85776121489849	1.26365905120764	-4.70012890921336	1.62970395469082	1.74187487838466	2.00705535443222	1.75897668212285	0.0888170101490974	2.78926420725882	1.46752447751098	2.25824141679899	2.45401023552021	2.38865126531749	0.00860607416945592	1.68782838009177	1.74920416061021	1.50924118812126	2.09376243652468	2.31034394062683	2.32553432590901	1.90355349795786	1.01596507747933	1.18366003894065	1.91716506475287	2.05766746040253	0.658223482075009	1.34832127860072	2.14025174440518	1.00638578968094	1.80981613923138	1.45194464768837	2.36606986977216	1.66734298309732	2.46177750433378	2.18065289033684	2.7691381779847	1.80420726310543	2.62091336144399	2.03334797824286	2.06533670676149
ZSWIM1	6.62688461686425	5.30689893741202	6.30023564336564	6.20628492200718	5.64782928200441	5.37752459909775	6.50955810510909	6.23598596312368	6.13565391337487	6.24524930486374	6.19628255850813	6.12813734598721	6.22547395426172	6.04462013403951	6.40411881475525	5.60715980135636	6.14380385813165	6.13300755361194	5.95728207721963	6.44747914617922	5.86217787268407	5.96424127781677	6.36043985283398	5.87210804218087	6.65791353078145	6.29340990867712	5.73491260035475	6.03980438090009	6.39450605265989	6.2070864976169	6.05906893490643	6.13379863575718	6.32815022041355	5.92377175957118	6.12641409198346	5.94608099838458	5.85518864312998	6.39977130349492	6.132161827055	6.17431568309017	6.25518837919533	6.21587015146675	5.87537297286757	6.35856396518262	6.30097248964809	5.78827617312877	6.22460228971684	6.41271298388993	5.89297223957056
SIAE	4.04906941200248	4.27526703432972	5.12433235938763	3.82202293420242	3.89802586622021	3.493619711724	3.40607595728606	3.26320787240626	4.05152785653169	3.97089468435236	4.30362566165158	3.08607017025362	3.96402371614891	3.97171839420049	4.76328259552671	3.2385505870858	4.61044248552653	2.74806033148998	3.9020237274317	3.57338558352054	3.92139414278266	4.07345979228839	3.64044981134197	3.91540132968269	4.11133959524378	4.32409568474047	4.15184020730071	4.042987483839	3.9599655293388	3.77216284961726	3.92139414278266	3.56216421580908	4.64876977700138	3.2852184729203	3.32490946565756	3.22675959544291	4.13670028836826	3.66196902058817	4.03277471334562	4.48876214310012	3.57717862116802	2.57103243671758	4.22788806100618	3.02025453465062	4.07009500818844	4.68415976601697	2.7177347554891	3.3997925774967	4.18262893814241
SNF8	6.36740458579093	6.22460228971684	7.02409125343377	6.25276711931803	6.38525310340245	5.11282373851446	7.09026526172234	6.49602750128092	5.94911966427352	5.91692776079413	6.78039795541833	6.40997781828487	6.43401453615865	7.15314480192523	6.76158245102715	5.5934773016062	6.8983017408718	6.20066289472468	5.02376972624599	6.66180510164839	6.22460228971684	6.10124224895393	6.83278011871863	5.91070028851059	6.5767377829382	7.03987740848443	6.90849653440275	6.45704224781339	6.35340296651882	7.23313886263616	7.07787329796732	6.16619054573585	6.46080977355661	5.56748870479256	5.93301391550229	6.67150593436907	6.29340990867712	6.65117824729929	6.33002773767041	6.80032044074529	6.00792042724617	6.54813220824727	6.89502174971119	6.60589034832983	6.83400820520736	6.97161619549634	6.7629000640315	6.78039795541833	6.57384669403615
GLB1L	3.76672423958653	4.06755920605084	3.00361617757727	3.66366256844647	3.97089468435236	3.57877707920927	5.41249929288631	3.29264498452247	2.89256181906715	2.27863125758087	4.32251581968054	5.01609320476246	4.76411480526481	3.77064226346409	3.94558199339535	3.03626332315665	4.21411120499233	2.60711022477896	3.29127107894551	3.88409700464581	3.4710096541505	3.22822092169728	3.67705421520766	3.05264493175745	3.38618302990838	4.75071377145846	4.38379442040827	2.67338007110526	4.23811063047647	4.6072177404911	4.45072994225032	3.93364148522888	4.03443715984967	2.20052842885049	3.79193290028268	4.15828760127242	4.20313097701243	4.18762844999396	4.32643302212738	4.42617506046341	3.9185995339264	4.74591829022638	4.08964066060913	4.46756697883155	4.66642529568597	3.20239232319034	5.29100336627988	5.40661155829752	3.53048520324473
COMMD9	6.36387753537453	6.47232727070037	6.50582383905601	6.5168331355547	6.17172823025316	6.31514544744933	6.85203663075838	6.40497907803053	6.50955810510909	6.22109954930753	6.78332070284194	6.80559726201962	6.46952767229932	6.84159702662912	6.40579556032877	6.12264903190591	6.87417589448874	6.23031254030123	6.76471753589056	6.17583873570074	6.65422951152774	6.57859805968794	6.23938584043789	6.55074865869089	6.56211433051427	6.58034141568266	6.59514959865541	6.34627284793698	6.94363009971532	6.48493884102744	6.64844229263702	6.32552120405888	6.41950935624086	6.47232727070037	6.18637502136092	6.22021866256529	6.06401832716921	6.55253438767038	6.70562343860156	6.07038326693887	6.55542487262663	6.64763484509503	6.63388842762166	6.64941221961969	6.61458598387208	6.54733197517446	6.83400820520736	6.78332070284194	6.53994849889352
CCNI	10.0059540334216	10.3295464228027	10.4627250964707	10.4627250964707	10.5034437201117	10.1945833019138	10.3029034767762	10.3295464228027	10.7857324001161	10.7857324001161	9.90265196754414	10.1945833019138	10.3601174035867	9.75485562511655	10.3295464228027	9.66207097228146	9.67616721386954	10.7857324001161	10.3029034767762	10.3601174035867	10.5034437201117	10.4627250964707	10.5915424452236	10.4275351293041	10.5431788829549	10.0242068747854	10.0059540334216	10.5431788829549	10.5034437201117	9.78223626384212	10.0623011259289	10.3029034767762	10.5034437201117	10.2181040292346	10.5915424452236	9.93484995109874	10.9152435210532	10.5034437201117	10.0059540334216	10.1245622060094	10.3942670133488	10.3942670133488	10.0826194260982	10.4627250964707	10.3029034767762	9.93484995109874	10.3295464228027	10.3295464228027	10.5431788829549
SEMA6B	3.54639544227758	3.02971365142256	2.87685888964752	3.14033262024614	2.823359843637	2.18766297121398	3.82122118356491	3.01608973408569	1.90796481877199	1.41234042307426	2.05112169241328	2.78463250993077	2.79001341124505	3.30392870909401	3.51826437079435	3.55108322900861	4.3248429993045	-0.392060586110169	3.20239232319034	2.85068950428773	2.49262289816576	1.88815891677785	3.52367772261444	2.37982163967631	3.41947522763046	3.58909248308848	3.29568875411649	2.87904020049986	3.27612231233669	3.33349301957148	2.99775560672713	3.42099968170833	3.37927832936104	1.89669317507618	3.13884271732516	3.87469645180227	2.74738798066283	3.11783460724904	3.70057924336736	4.1673982432714	3.68744347017324	3.69088877016692	2.823359843637	2.70880458020094	2.92975605387175	2.9328166861081	3.54299670503552	3.08322249081381	2.88260544986326
LYPLAL1	5.99676277553329	5.08869433202887	5.99361195974872	5.63727743637055	5.66323243898643	6.00945791300007	5.96338030375364	5.56655981336524	5.93677278768141	5.95648729702009	5.7447467601258	5.96250033543261	5.98868673483359	5.80036744899313	6.3186305200605	5.14183208710695	5.77071020972376	5.09229816747781	5.5165121917739	5.89934600586539	6.05677800856261	5.90002360486162	6.00792042724617	5.46815698340376	5.81742511250142	6.14697992134633	5.60162781380681	4.92239385658178	5.90924680195213	5.66955220878373	5.66014909134974	5.80956082271392	6.14305432888533	5.236779055049	5.58588796085586	5.96250033543261	4.83291686928514	5.8938808464351	5.21032945683065	5.8519294153161	5.99100563219487	5.8493681600714	5.30319935872177	5.35792175723625	6.16299363387776	6.17349156567175	5.98952697860078	5.98211020738967	5.83669842855251
FAM8A1	8.67235504072816	8.13239831335253	8.92770008118367	8.7552319148486	8.59936984708946	7.92708681843765	8.34164114176668	8.46225274100292	8.52979301289695	8.65049539863318	9.11149546048028	8.69881952593324	8.56343217753349	8.47735854175356	8.73586240873087	8.70309633237113	8.37721363032491	8.55511746111152	8.33866495398528	8.92770008118367	8.30027761717867	8.36745407709369	9.19399409295788	8.56716661728768	8.74505937520807	8.65926064224018	8.07280107816927	8.51505845486497	8.93888202147948	8.15797550321821	8.33175085614106	8.78032675320757	8.57858088679385	8.1839778058596	8.61528587090515	8.91603448454502	8.61528587090515	8.790827029177	8.31161313414888	8.2365123399413	8.50319392388545	8.43065517028806	8.23894824632557	8.03495691442324	8.29463531000412	8.20006014818041	8.27704426163552	8.42396176187085	8.51882695635899
SPN	5.07927126871719	5.47263948476671	5.36895124339046	5.27206984515649	5.35336838207	5.55316008354228	5.18644310582005	5.96250033543261	5.41017369727437	5.39251295598133	5.55165245475582	6.11360768074861	5.60335463197975	5.74173306574915	5.44638574087168	4.59929303491997	4.99529178228975	6.06489585685344	4.75305763363897	5.73342359831109	6.15279161885481	6.03007888306799	5.33111425120031	4.90382250685407	5.41550510384879	5.9130498311017	5.79455624322648	6.60864118711697	6.0475291549022	6.0141314538139	5.74909256392359	5.20500760191834	5.92528548452764	4.58005148543887	5.1168383822739	5.01757050094606	5.20962110752613	5.15318107976631	5.55316008354228	5.22299354122409	5.55165245475582	5.99438481282511	7.07044393258518	6.54813220824727	6.21042926538141	5.45599960673538	6.18376829685308	6.082186070099	6.25763070886252
KRT5	2.62404136930048	1.97427968639859	2.82713626847572	3.53740366095075	2.22017701929006	0.0971484941511926	2.37698083007345	1.34832127860072	0.114731092030821	1.69425207236883	1.80420726310543	1.07813173360084	-1.12585859544682	1.36421452088582	2.49565953235754	2.70596700719895	1.80047229048573	0.144421710063842	0.665013702460783	2.67407959415737	-0.447224271941101	0.171832266875183	2.60318400570826	2.41670364397735	2.83159926403368	1.64043217380892	1.69170943445667	1.95465995431229	0.989559634949331	1.71742646028061	1.55486715941037	1.925020989564	1.94422653414792	0.142974757012027	-0.171896298259748	1.55613970602259	2.98169918532631	2.87825907536593	2.2598215159573	1.75530300532545	2.33625237763729	1.45824363313115	1.55999445262592	3.25671950990819	0.952764662298037	1.87514471245204	1.88605049525585	1.38617143632031	1.50611198552779
CHPT1	7.77730115941058	8.01215702213372	7.90342724290237	7.95115020558779	8.81526600534315	7.05755676086154	8.00237360030881	8.10458851369475	8.73586240873087	8.58676560706201	7.53173436659043	8.8413993115401	8.51882695635899	7.15570461839249	8.89340629644159	7.10103301633822	7.55215984125719	8.83178693668734	7.71961118327356	8.23051095138355	7.99739117742059	7.84977783477945	8.54271931170997	8.01444555873184	9.08257728197533	7.65313903484717	7.78348793586151	8.11198928596132	7.84977783477945	8.27421173687478	7.23056515703813	8.14218479415561	8.28638188334559	8.76609233048468	8.8413993115401	8.38036652762109	9.30485462473365	7.79989973808772	8.49970435399332	8.20269245217724	8.46982729833747	8.06583319222428	7.1767020644362	8.32858812155466	7.7690508248997	6.87860372794408	7.98578245497641	7.82659039190061	8.74505937520807
KRT1	6.67923227396618	7.87766565574285	6.03658069005649	8.65049539863318	8.46982729833747	4.98458334668161	7.22791314733003	6.0942301597464	8.72618195551334	8.68142274373103	5.87606947438974	7.84977783477945	8.45814786196219	5.63654212900218	7.13402178488459	6.31954745304374	4.86078648657354	9.00676794782328	6.26502278884607	7.88853137824403	7.00783659488909	6.85928660494341	7.58969069512274	6.40997781828487	8.47735854175356	7.09153443627431	6.92561495516155	7.28716333170589	5.03859616092929	6.74773981529027	3.80864905250963	8.20541800539856	8.55511746111152	7.11511181921249	8.35154483865015	8.21387190061433	9.65051607920853	6.89502174971119	8.70309633237113	7.65137359867792	8.22746763774659	8.13464174203366	5.75446015633449	7.81001877201312	5.77977822119159	3.89255433860758	7.84313513115904	7.74353609310671	7.10103301633822
BACH2	3.11428367093754	3.0146253049056	3.49021067739659	3.60997859934898	4.20313097701243	4.26282125058777	2.02183297161364	3.35827640366067	4.15588615229722	4.13583712407595	1.9483613057273	2.99546973278748	4.16081350075621	2.72810391771629	3.26966940135283	3.17680810409493	1.35850269577925	3.99591719242011	3.26966940135283	3.75583735296141	3.78614910662142	3.70138507488098	3.79385308053566	3.23498428886629	3.13213591857499	3.17473807025645	3.60919411789252	2.77203032311413	-0.222925281704682	2.84767993241998	3.32658384504027	3.59820562133665	3.82369828537909	3.39905471458791	2.80228313752901	3.60533545787105	1.08076532779761	2.5265553849815	-0.810484397837456	2.00607154784503	1.827035847961	2.2038956986518	3.19701247366336	2.15440151468453	2.9335465015492	3.52279761376663	1.58468019388718	0.919077225674414	2.83307814241766
SLC30A5	5.11986774702912	4.93785692639708	5.90084314478521	4.99456411908475	5.30398000669161	6.32640170186943	4.94874272425144	5.43352798213266	5.1587282865683	5.41550510384879	5.22907035507337	5.34333072922108	5.33405061853613	4.89736292920657	5.25505820632141	5.15712778040385	4.75305763363897	4.95553915299285	5.33034312882972	5.03322349661716	5.00070901217347	5.44031071830122	5.79890507208739	5.03322349661716	5.09012754626179	4.9853227967966	5.0068534957297	4.91092602553279	5.08635495779575	4.77082409216481	5.1924710288631	5.034034400224	5.17675069922804	5.2351309257084	4.98772848617886	5.1236511532838	5.09451305815671	4.99232145729186	4.8181799105273	5.07225933414208	5.00767326781932	5.16484249189427	4.71276340693457	5.14933586722314	5.12571395734984	5.04638662939235	5.09451305815671	5.14347083503868	4.81225960508423
CENPQ	3.01165681159422	2.92129496471961	4.12433648711098	2.45791939374564	3.455572547136	4.52643004348621	1.73434534812134	4.15828760127242	3.36041158694966	2.94081610236363	3.18719368115428	1.86547253809504	3.31403985517924	3.7422090868908	3.43022656222486	3.84536459795222	2.3238938798249	2.37890287682552	3.91202204392096	3.31203403625938	3.68420709470057	3.43709571816302	4.06598122271532	4.33672770381162	2.83454637757052	2.9328166861081	2.75614968381541	4.19895579989056	4.1834693555196	1.64958549717206	3.35548292137085	2.76144570158875	3.85488793177215	2.80374006661088	2.86661425517154	0.851273674376509	3.38914825906121	3.1924438900541	0.175179655560221	3.13001353121067	2.51188779313519	1.86331764559404	3.37396394256715	1.01596507747933	2.17880020095433	2.86862851552668	2.32722499693456	2.06446688656459	3.25303953938268
AHNAK	7.67030371336986	7.7216355999088	7.79210947599025	7.93376717823784	7.32815752471149	8.73089208750513	8.21933041830395	8.24207113289938	7.49552550423329	7.74353609310671	7.41809003020214	8.38036652762109	8.07050527761773	8.37721363032491	8.00730697099393	7.48875953343281	7.79210947599025	7.74957005831972	8.59541627811999	7.91435036630748	8.08977807738779	8.24207113289938	7.69584843470311	8.31466732722759	7.61391742379454	8.01444555873184	8.06814455182571	7.88627497350702	7.51760540676986	8.18113063900541	8.65489725011672	7.75317538675402	7.85774619435746	7.64370577194918	7.57520331992963	7.14370549443789	7.8078447600571	7.35916269718021	8.18610655168118	7.07787329796732	7.58969069512274	8.65489725011672	8.41733137182968	8.8413993115401	8.22746763774659	8.12157875495691	8.32284788796432	8.3930903530507	7.63793658681223
OMA1	6.19376500996582	6.33851965618696	6.60009820828004	6.31085773330674	6.4024652825073	6.22183727385771	6.25024435470714	6.22109954930753	6.3621681336277	6.27865127313376	6.46231666587422	6.06888838811128	6.50298631386124	6.3454137603718	6.38843061044285	6.09505187403116	6.1980261607775	6.10714286924256	5.95648729702009	6.4895499505779	6.33588034442507	6.12813734598721	6.83818093106023	5.82808564260812	6.22369125747827	6.589225006787	6.27106392112613	6.00135888577098	5.87893350124141	6.48290627170902	6.51412160693409	6.17261961907641	6.22268058809149	5.87069097579662	6.14610565646772	6.72898188624213	5.89696036780678	6.56301000746606	6.36985446632249	6.26839377813034	6.35421745761569	6.41687095423159	6.22714937087074	6.30606447643934	6.35759941551601	6.41870150560795	6.34374224866595	6.09959492375977	6.16217391351024
ABCG5	2.01287888714967	2.05946707390416	1.38934638214872	1.47700201331484	1.12635380305774	-1.43038156677699	1.90133012868938	1.20770564442794	1.13441581090444	0.0218191153004204	2.06446688656459	0.556877848532888	0.699046647770482	1.54616188911427	2.067066303309	-0.00709780707818146	3.44552638705991	2.60242107843967	-0.120287978473378	2.18155099731026	-0.837642797314846	-0.53183848506365	1.47366030237375	1.62159369295101	1.52060771081463	2.81268844792878	2.30957697298774	1.12421890046452	1.79776309283712	1.73561507575835	2.86514488636957	3.2230994921886	-0.669060198506128	0.547346294875346	1.53044535881454	1.925020989564	1.02962925417739	3.68574707613436	3.43486552262122	2.76759070967635	2.58037977455006	1.37500774308297	2.61944931094065	1.66110652484223	1.6137336647652	3.2485421192492	1.97010637201562	1.09770925981852	1.22780305035505
CLDN8	2.37185647747801	3.25303953938268	2.66788895956349	2.94791358961375	2.33886287791105	2.02183297161364	3.56143990041895	1.90133012868938	2.64823888247374	2.04813828033251	1.0912707846808	2.5265553849815	2.38865126531749	2.75768328337359	3.53498487248432	0.819323279696109	3.67312355720665	1.49016535218634	2.02565160051989	2.78716796301061	2.00983764478713	2.03844375105671	3.26893371733926	2.36530488292256	3.02819142594662	3.10924004999912	3.32490946565756	2.81268844792878	3.3997925774967	3.09488654473549	2.84258063306375	2.58116869629481	1.37803263228262	1.87621762415012	2.66953871971545	3.69424161308212	1.06076549153667	2.44748625329151	3.73860026834667	3.37927832936104	3.25591415796235	3.09267883873257	3.20840429903838	3.37927832936104	3.41809569644674	2.62945117591045	3.48474984402252	3.62406085945246	2.40450902517622
BTF3	7.36816329414112	7.99739117742059	7.09153443627431	8.25625182321228	8.17080875009504	7.18165163230028	8.57517806087431	7.60711674536782	8.15243690903274	8.17812195712406	7.17517492359873	8.60711778097518	7.87534782329724	7.6570514651469	7.61044094528472	6.3401092481459	7.31416655397392	8.08231178670233	7.25079133083797	7.67764218087728	7.50211529836093	7.51055723284987	7.31968452757171	7.34909320113458	8.02829273200201	8.15243690903274	7.77324456613891	7.13284173797132	7.08179368606132	8.22746763774659	6.96517005348814	7.99307065999684	8.01215702213372	7.74167224652073	7.99985801018607	7.80177035748763	8.69416061938704	8.01890300815807	7.16081679508796	7.70535983538357	8.43411469556766	8.3930903530507	7.73950682397428	8.58676560706201	7.6759188684368	7.51055723284987	8.09465447750801	8.07280107816927	8.64588556921976
PVRIG	4.55470665671875	5.40149444825709	3.25303953938268	4.49803620942488	3.98093846995301	4.3567897771645	4.50732604151094	4.6151032592478	4.51787825255113	4.36476525377018	3.91202204392096	4.67102811959694	4.07093029827305	4.1194540347593	3.5335019412799	4.37288531570388	4.31419626232736	4.82361501423474	4.28123948687322	4.25933831447144	4.91450392695293	4.39422667205467	3.25303953938268	4.82673874929253	4.06840942577694	5.09451305815671	4.99153436149685	3.86506874221227	2.77361477197291	4.75939174653219	5.03940991830546	4.3248429993045	4.00559442080707	4.65258747359497	4.75442964376303	3.78870592420012	4.79741919246578	4.34093507017245	4.63701131263302	4.02012495857663	4.58361303884038	5.0261750831338	5.32519540104906	4.97578746866225	5.11521456308235	5.11282373851446	5.1486100549382	4.57291061559389	4.13011178826976
GNG11	9.32141676445854	9.12611496088992	9.10369507055084	8.80054622616036	8.69078126248169	8.13722009373873	8.45417541713228	8.61139911615996	9.31349811844031	9.18691194821527	8.57517806087431	7.7015187287749	9.29622337372262	8.35469525741738	9.063239259415	8.25920464662336	8.17580831564868	8.32858812155466	9.063239259415	8.12678096036499	8.91603448454502	8.93310669179984	7.87084648741453	7.99739117742059	9.2656254358886	8.37058410769327	8.94438745773339	8.06814455182571	7.86400909049399	8.38989638072377	8.60711778097518	9.47014029823774	9.19399409295788	8.91029248063591	9.3533739658598	8.03267195496981	8.70694151155391	9.01830443363643	7.96217040657491	8.29731295205606	9.08963898007965	8.21933041830395	8.05140357722739	8.3930903530507	9.11840949120962	8.89340629644159	8.24753345664459	8.165241691744	8.52648514858738
TMEM116	5.54835155919676	5.66014909134974	4.90858565361334	6.05906893490643	5.56904317072115	5.26038605234194	5.14480360165212	5.34805006363752	5.8536660656678	5.94825387637743	5.3844827021948	5.30244653407347	5.49940873614852	5.74836925521616	5.28709884414423	5.19769179367424	4.79501364881073	5.08869433202887	5.36601614639477	5.75530960803534	6.01799202269178	5.96026271210498	5.03940991830546	5.25252944550353	5.6409605127754	5.68068396685374	5.06827644364487	4.84985046997398	3.9020237274317	5.51493696011052	6.15117864829471	5.98638456213561	4.99380969007738	4.55244429467089	5.36455510755314	5.13360666972937	6.10890750795746	5.8358040082878	4.43116780731363	4.77819731943361	5.07064891940213	5.68068396685374	5.1587282865683	5.95311579114586	5.44956030606371	5.3369271366812	4.93632669854904	5.01903692705167	5.39335842162181
LZTS1	0.345131333000574	0.411012790296899	-1.24100321063234	0.323420688088691	3.64115572638388	1.90458657098269	0.987182878500939	1.70780611655929	2.68435605164343	3.56053184925696	1.65990566313471	0.293959362445018	0.275246651846716	0.393173231301713	0.426863864751586	-0.0493442445497988	0.418710958484437	1.86105063707501	3.17839604174001	3.2289373684295	2.70880458020094	1.26743163771553	0.662881251270557	1.79293201597323	0.352394829350185	0.381621412364235	0.609596150918492	0.593232444591842	0.737717434959707	0.42350908187582	1.53789335130848	0.353870149795553	0.341322539385403	1.95045693221191	0.347503579057968	0.481791022764934	1.41389725224623	1.9206600684693	0.538782255221807	0.409487406061043	0.406578300274188	0.356422260358345	0.278936828874217	0.440439104558567	-1.59948966082197	2.46693177802188	0.538782255221807	0.534680010579645	0.190813689236891
ULK1	8.19704760710354	7.49724639569705	8.31466732722759	7.67030371336986	7.64951404204074	6.77823218079259	8.07979922053486	7.49051145128744	7.51411083568893	7.47448893199156	6.96404848104635	7.98360194358134	7.93578137691604	8.05341169127561	7.88853137824403	7.83279863308436	8.25054310512107	8.01890300815807	7.2940209744473	8.04657602122982	7.68974306593934	7.66077953927306	8.6371899542639	7.39942099406977	7.81441224923336	8.02329813331896	7.58625899678738	7.76501848615892	8.14491299605551	8.11198928596132	7.68974306593934	7.77125570123912	7.90990070573255	7.63983888426766	7.9878891328937	8.37385775000708	7.20345396161416	7.7959594432032	8.16029384493391	8.27999113341665	7.99523161221172	7.99307065999684	7.89446473676017	7.93376717823784	8.21118377583812	7.96852705327983	8.27999113341665	8.28638188334559	7.99307065999684
CDK2AP1	8.82605717329443	8.66773511798818	8.34495847004503	8.53423005875329	9.01192380784476	7.95783451334939	8.00944470698636	8.34495847004503	8.3060707908309	8.49162152148578	8.22482486305883	7.59842798505139	9.06947741342067	7.92498561036866	8.73089208750513	8.32858812155466	8.44115643872996	7.84112074064479	8.54692118273332	8.35756994072319	8.47358228304569	8.60711778097518	7.38690881882133	7.86645795430732	8.75014697919407	7.95580900445534	8.51505845486497	8.08231178670233	8.16029384493391	8.14218479415561	8.12970133146097	8.76068042401447	8.49162152148578	8.45814786196219	8.59124525096572	7.97500165653708	8.17812195712406	8.50319392388545	7.49051145128744	8.25625182321228	9.17186636411866	7.53330511223897	8.40732938033851	7.50875473059747	8.23894824632557	8.45814786196219	7.67388123654146	7.58625899678738	7.91435036630748
BSCL2	6.64585862577528	6.68809191818988	5.59720719844785	6.4383794054295	6.26426780360053	6.26092237827925	6.97393269289022	6.45881449887426	6.34462427264536	6.21587015146675	6.15744896938261	6.44919868893073	6.45975613318598	6.37930988311691	6.65517476158152	5.89539327797238	6.75575292007494	6.02040220052194	6.16141392495599	6.37329322852514	6.21340014458613	6.04904198082414	5.31453480238087	5.83132005875554	6.61458598387208	6.83924315258419	6.74284301862303	6.46231666587422	6.75470242105134	6.81403529479066	6.7517613242291	6.57384669403615	6.63763659516089	6.35487995480945	6.36387753537453	6.02276642812521	6.76380064838524	6.62895158273584	6.76066226164802	6.84273648265514	6.4024652825073	6.44999534659193	6.5694205877702	6.70744873429062	6.87417589448874	7.88212143436695	6.9855099815438	7.05633940438563	5.96026271210498
BCLAF1	6.47405630288823	6.63092665916599	7.00093635105942	6.72787706440413	6.62212685437886	7.04104859140579	6.1785215764113	6.9866935273459	6.79599376972316	7.11511181921249	6.53994849889352	6.52531494472687	6.74867945826855	6.15191421959532	6.39188821925678	6.94910948840813	6.3525078972543	6.91062804146067	6.81923218262154	6.76778250655462	6.87417589448874	6.92672316669961	6.88922263465869	6.77203914842514	6.31174867125955	6.3237775512298	6.45975613318598	6.53005359937736	6.50220359487953	5.81355446844726	6.20239860643986	6.46581835508107	6.71132819281069	6.47574528800313	6.53455839863202	6.72208540540332	6.25605343592683	6.42388662725894	5.96890814413609	6.25605343592683	6.5168331355547	6.5498542192909	6.5747619421147	6.11775496915257	5.64570891938426	6.46668180208602	6.07743300418474	6.22787576411649	7.36369461137817
BUB3	7.61585051075072	7.77932039785436	7.29703864116025	7.95355260420724	8.03267195496981	7.75717299854967	7.2465870839608	7.67764218087728	7.67944978109516	7.60887934159597	7.3025414467247	7.52807172432612	7.76286294685748	7.59842798505139	7.48875953343281	6.82028331078534	6.65791353078145	7.33550522580926	7.49552550423329	7.83487745879977	7.78135856032942	7.73360336734368	7.05633940438563	7.66402260874397	7.81216016838872	7.51411083568893	7.41342599258951	7.33687617225578	6.85928660494341	7.74167224652073	8.08977807738779	7.91645026783081	7.37965820150714	7.11620866445336	7.74542205484166	7.45443044031205	6.97958619014233	7.69584843470311	6.72116649265279	7.03605998722943	7.34280002067317	7.86400909049399	7.69955741785344	7.89640733988023	7.67202624492643	7.47902094557161	7.2940209744473	7.37525311846679	7.58625899678738
KRT37	3.74612876828066	3.97425617826332	3.14181024234604	3.58118131973552	3.38914825906121	1.76170050847267	3.84713534670004	1.18773263122279	1.92612692958654	-2.75154571595304	3.70892545495589	3.87863189114328	3.50545243607555	3.81490695035232	3.49593888912737	2.33199103016439	4.36721322467861	1.96387889981046	2.2742961468563	3.68493962943573	-0.193846296320607	-0.331229390832332	3.2896640623362	1.46139550604959	4.47807710292422	3.89473053653472	4.13583712407595	1.78313572757548	1.9524440749136	4.00328833060412	3.19541404070958	4.44593048326421	1.92612692958654	2.09083960807771	4.04740097252831	4.27118297895051	4.0184566548271	4.02430608903826	4.57525051886843	4.63793120689953	4.20667753622818	2.94721793715626	3.83512368119922	3.11850766815207	3.88727719635904	3.92870437339046	3.88650917113408	4.11209428414625	5.70877793606515
MDM1	5.20574200200706	5.60252034392849	5.49402268930157	5.24624295035872	5.79815089253341	5.34805006363752	5.34487406189173	4.96478685160208	5.16557724639271	5.16622731957909	5.30475755264077	5.33774427339107	5.35949984998816	4.93558825972157	5.7477006194575	5.45177677038893	5.46202560856913	4.94725913929076	5.41017369727437	5.05316089908249	5.35048551196695	5.44254957612276	5.94158913202329	4.72391159228741	5.40821908168422	5.33034312882972	5.35124117574874	5.31679110608758	4.94874272425144	5.13205685781148	5.08320074203399	5.17174855766633	5.06365337452991	5.52707985394664	5.2139346689314	6.04210770775622	5.32141120392594	5.29261904391171	5.40739735013241	5.44418485377325	5.64341008154895	5.36378224899562	5.1709499405259	5.16332005995127	5.21032945683065	5.21470226158271	5.27126137092938	5.10813339099085	5.14347083503868
GPR12	0.558616535045641	1.53629946741997	2.15530541593127	2.83454637757052	2.76839815103386	3.00011283794728	2.35452307534431	2.82420843122947	2.52737594907118	3.3831932954019	3.21950035843732	1.71858909153841	2.40450902517622	1.42391237825396	2.80374006661088	3.09626948865236	2.70164239118454	3.50307480664736	2.82256482437599	1.81430361403778	3.08607017025362	2.58874249808163	0.848989460259521	3.28888647513502	2.87904020049986	2.32051818176155	2.44582722109413	2.74370260771169	3.11783460724904	1.40778525240323	1.10433251373601	2.74370260771169	3.0195729812615	3.22607986951464	2.93791298959351	2.67338007110526	2.92975605387175	1.52759946494768	1.93380255367814	2.76422084282779	2.43758953334161	2.18959745001806	2.52269681785235	2.25187345732653	2.22268578208282	2.1493080278446	3.02819142594662	1.77584863417289	1.81651228606735
MOGAT1	3.60285971670344	3.73026197758415	2.40283784075467	3.58443196539665	2.96398456623911	1.51063590506113	4.33053629244554	1.20207937634452	0.501251408055678	1.81535654140894	3.21652649072447	2.94453933685793	3.77564751414336	3.72537148423104	3.88409700464581	0.923783215805184	3.80785374576856	-0.273986983998293	2.90993870565681	3.53648533274638	1.9380167491546	2.21193595395079	2.39866789289634	1.76557011424562	3.3369254243749	3.92959268589315	4.3248429993045	1.1735369564679	1.85998745712777	3.45489308984545	4.29734896485295	3.4534624755856	1.92392171288596	2.36350216708676	3.90527761473023	3.13510770092807	3.15867966609628	3.23278514885377	2.73772290047438	3.9991589328364	4.05072511673242	2.26341697593977	4.13273450753034	2.94644803025338	4.52719951948392	3.65382033791257	4.04822067896306	2.83598955112971	2.80523906047131
SKAP2	8.56716661728768	7.46270680071297	8.33175085614106	7.45274589738741	7.77125570123912	7.28452678692505	7.63431172713925	8.06341983078469	8.12678096036499	8.03749989126533	8.0210958396109	7.99307065999684	7.89053575572433	7.37525311846679	7.59127263470862	8.0419729005293	7.87534782329724	8.06075732340013	7.40102584199226	7.66597722728657	8.12399253293178	8.0440400852775	8.77553472620049	7.93376717823784	7.47266685682812	7.91873067061814	7.00439506147152	7.69195156149377	8.03749989126533	7.90342724290237	7.12513860165865	7.35916269718021	7.98578245497641	7.69195156149377	7.97500165653708	8.73586240873087	7.1663391206728	8.27084247709742	8.20852910702063	7.52084164149213	8.54692118273332	7.77324456613891	7.57324107915364	6.99592175098834	7.75317538675402	7.44776317792843	7.99985801018607	7.99523161221172	9.07599334443459
TXNL4A	3.19541404070958	3.10492957328891	2.9048014576192	3.0686095406637	2.81268844792878	2.82988325518496	2.87904020049986	2.58037977455006	3.02535511921305	3.52742608192504	3.05187309403715	2.99775560672713	3.47624334460563	3.06199354282811	1.93155682796735	0.176685546449023	3.49523009604922	3.15714634413376	2.82484431662963	3.3612867436715	3.38157025256498	3.62862924791881	2.02275654642962	2.41513723472723	2.6655125585033	3.7894356371909	3.11206654952806	3.03764760453528	2.46008335079641	2.63560204624496	3.13510770092807	3.15265659579338	2.4774504794651	2.43758953334161	2.15621612282414	2.38295588924352	3.37249822641344	2.24375111403095	-0.392060586110169	2.96327775794534	2.75193996236716	2.95392553936348	3.63339604168001	3.24928766535199	3.19021694222621	3.12648572222711	3.69424161308212	3.53978319061529	2.72960110464938
ALDOC	6.78954044631485	6.38843061044285	5.78905468666905	6.66866621572127	6.65321095916596	5.77517349349487	6.48679415885911	6.55829660556541	6.47668899968434	6.45429742596416	6.51124654522392	6.15744896938261	6.75470242105134	6.55646027639201	6.68695362811307	6.43654742306617	6.22021866256529	5.72101198383895	6.41430050483118	6.65321095916596	6.36043985283398	6.24023756476263	5.97131086284679	6.42136331377794	6.99712848863046	6.73995641600994	6.67341413411644	5.93912639872791	6.18717920967122	6.49947692328411	6.39815896932534	7.29853651733777	6.49417852573965	6.24847755124695	6.60589034832983	6.63763659516089	6.29774909563444	6.96294994284887	6.3525078972543	6.30023564336564	6.65894465498114	6.72208540540332	6.83924315258419	6.84482342105789	6.80142955373544	6.48493884102744	6.60009820828004	6.67923227396618	6.43191721000407
GRK1	-1.31135162234053	2.62945117591045	0.412310235239661	0.279847995662236	0.315720107654099	0.474013629623136	0.413777010934211	0.568372629810803	0.540809352650908	0.794533862190272	1.68185087791569	0.247565112334408	0.235850115744668	1.30047932622184	2.77203032311413	0.530683778775864	1.01596507747933	0.499294769125854	0.356422260358345	1.39902788317635	0.583920025735797	0.829313356544405	0.536712177528126	0.390361158855158	2.51257069298719	0.321252373049983	-1.14256295174905	0.501251408055678	1.12635380305774	0.355328354222222	1.12635380305774	0.310151950348139	-0.753444158938832	0.016798334665641	0.299419038803347	0.715853208459919	1.46452057427861	-1.07072407981632	-0.141060031410851	0.583920025735797	1.0016539657477	0.280848319010966	0.238585774940976	0.356422260358345	0.309055641631936	0.438430155233704	0.443822740522525	2.5477427937179	1.40246154158994
GPR137B	6.15581046801896	5.99033607330471	5.77678478593176	5.80714211563445	6.49417852573965	5.38890997963931	5.52707985394664	6.46155020258965	5.97813809594733	6.14453099450926	6.32552120405888	6.43753014925241	6.37660990389828	5.91003333522202	6.20875263588858	6.03246111118825	5.61242411768711	5.77765098073245	5.77449122500219	5.92237085892073	6.0622393165863	6.42201852148525	4.89665648944283	6.13379863575718	6.41520121212625	6.13885793427955	5.77678478593176	5.91224471118717	6.34272936955702	5.85105219587957	5.61992681900944	6.31598128316372	6.61156651581749	6.26652325787254	6.2327317669764	5.17174855766633	6.08699857203847	6.35759941551601	5.79957686238089	6.13145379665867	6.08536334208525	5.72390572156086	5.71110216891303	6.0582425010204	6.13715685059768	6.56110655004653	5.71031914358198	5.76871976431057	5.67782921604899
ATG10	5.19919216156936	5.37051728441987	5.06757477595162	5.26507681889535	5.10813339099085	5.42354278573849	4.86227762670537	5.81270484465011	5.53986878942356	5.33473997978188	5.47339580174357	4.89118597131837	5.18860741629342	5.52318274359965	5.24776738193879	5.88257774891497	5.90690692490986	6.43021200001417	5.83739310014436	5.32592547782042	5.87371942758393	5.68884207695965	5.50253563993032	5.69142514542164	5.52920570232064	5.42354278573849	5.69384535936115	6.44570420362698	6.43291920613388	5.23047517270632	5.51190513677124	5.10576442892783	6.09800684876699	5.02303725400809	5.45177677038893	5.45833361576321	4.90382250685407	5.32519540104906	5.47042897976272	5.84262030674611	5.30614782581396	5.00839540212494	5.7011907035518	5.50253563993032	5.05011848125004	5.81999217376839	5.07548493100833	5.35872866021425	6.1855082096566
ADAM10	5.57540779023136	4.98010432563463	6.84702034208203	5.68144618288606	5.94751692924374	6.22547395426172	5.83818726971702	5.74986028155194	5.64570891938426	5.79957686238089	6.08131922911162	5.73257370146442	6.21201577819876	6.00385294799109	6.44117891597574	5.0929842782677	6.06571865776381	5.64493364512551	4.98930657244799	5.8528211892302	5.42759852460871	5.86373423902661	6.9983190022433	4.98165131661398	5.27339462786119	5.99906598896838	5.35195754180319	5.29937585533855	6.21119474069228	5.58309883405757	5.45305697677431	5.03474167111482	6.17431568309017	5.7469380038104	5.78194759995991	6.43479917080196	5.54472818426254	5.33185727918679	5.72465931224267	6.29682968963682	5.55237592961529	5.68144618288606	5.53316230464184	4.87145279477598	5.73015152657039	5.57692752287924	5.71945588898258	5.61835239389105	6.3507390346185
LRP10	8.87193682835744	9.42836738868038	7.22400237708769	8.93888202147948	8.61139911615996	8.4470239785491	8.08231178670233	7.74734973556264	8.69416061938704	8.29463531000412	8.44410011816318	7.7898023120809	8.52979301289695	7.75535668142595	8.75014697919407	8.80583400643333	9.11149546048028	8.60350285643888	8.7552319148486	8.8413993115401	8.66290695069248	8.25920464662336	7.48391527813361	8.34495847004503	8.62033287875826	7.94474202320499	9.11840949120962	8.65489725011672	8.46982729833747	7.67202624492643	7.08897695485162	8.70309633237113	8.08977807738779	9.02474927612959	8.70309633237113	8.03749989126533	8.96248913033484	8.55511746111152	8.07280107816927	8.72618195551334	8.65049539863318	7.70742447957042	8.94438745773339	7.49217294718482	7.70360587235086	8.73586240873087	7.88627497350702	7.94672887220272	8.38347787391269
CSPG5	2.99193727071112	3.55669463585533	2.79083804006227	2.91070247657963	3.43264488998852	2.46398396476916	3.46005248920857	1.28921921469212	2.21193595395079	1.85453706965362	3.43788383243867	3.57103638286709	3.08322249081381	2.83159926403368	3.16618010833615	-0.222925281704682	3.25226932681375	1.93599298390505	2.33040782795197	3.38081369280836	2.72669720607273	2.28106689340437	2.6611488384434	1.78426927691482	2.69195243944673	3.12434024654531	2.67871379617791	2.20921795692782	3.08020103492666	2.6177829051419	2.95948034885727	2.86587144341059	1.51193093868177	1.82821595292789	3.36886352314572	2.81106575312358	3.22460696165819	3.13814985476857	3.13814985476857	3.61085115247396	2.95183203347859	3.11274877233754	3.21652649072447	2.35364505027975	3.12505252789349	2.88328613655955	3.21507821162998	3.42510073104331	2.967654760797
SLC22A5	4.12911954473298	3.79639518927421	4.65034931022711	4.15828760127242	3.98271157054257	2.59560647999286	3.97171839420049	4.46840377257467	4.33053629244554	4.54931837640221	4.66956818869688	3.85727327898944	4.10658810904154	3.75665422574563	4.44521477948782	4.37542816256881	4.6404450088183	4.06598122271532	3.5764053199419	4.32325054598532	4.1074402912796	3.95320483518273	3.77473644205606	4.24063389518856	4.75769011974424	3.95658435534941	2.7547928725124	3.90453586289503	4.01531552866193	3.74130399460591	3.58909248308848	4.42273443547888	4.04662329357598	4.40505776040097	2.88540136585476	4.04740097252831	4.13757995380956	4.09298790591588	4.43284478708397	3.52519458680028	3.44620702228058	4.56048934468222	3.57181139512474	4.46367745162395	3.08175290888259	3.39834052590869	4.17758610116664	4.68004216050394	3.76154729457389
OSGIN2	6.09878848022991	5.85662890179875	5.80714211563445	6.13715685059768	6.0942301597464	5.35124117574874	5.84108021746046	5.67258269843132	6.3454137603718	6.20390903466603	5.92237085892073	5.9130498311017	6.02040220052194	5.73342359831109	6.57942904415012	6.99258129823129	6.52060421379953	6.87524005282596	5.97348150208619	6.59608599350304	5.81270484465011	5.86672666891513	6.31174867125955	5.88651877897925	6.19628255850813	5.79815089253341	5.7937849311904	5.99033607330471	6.16141392495599	5.3844827021948	5.15959926472547	6.01965455716063	6.37754263073555	6.07506933576057	5.99985369141358	7.25079133083797	5.92756097061293	5.99263191989654	5.9579600783857	5.65767286183019	6.37576654850237	5.88048758480932	5.64258905097327	5.50945467151623	5.83669842855251	5.68448724100133	5.869819422891	6.01640724978119	5.7469380038104
ERLIN1	4.92475307814019	4.55966343946	4.65591238555661	4.54535406399515	4.82361501423474	4.30443832864348	4.71978418154226	4.48556294638741	4.5966753574382	4.86552248933594	6.23938584043789	4.75071377145846	4.8058206687874	5.04095867505039	5.07612752320796	5.42981153363542	5.39401374394747	4.67102811959694	4.71756881312859	4.59280039746545	4.52643004348621	4.48127607028844	4.79585162013196	4.77255784604248	4.71276340693457	4.57124924499597	4.90858565361334	5.54132312499093	4.73435198307855	4.75001002975084	4.37639408020682	4.76096552998418	4.85599220702288	5.36750537338541	5.48401942285673	5.62519784426974	4.67261752437849	4.76243956917955	5.29637086953026	6.05986091609574	5.1587282865683	4.73222938167684	4.66305503743143	4.29563551995185	4.71978418154226	4.81578531141362	5.18420831678465	5.29261904391171	4.88675306181056
TP53I11	-0.632288574491281	-0.0470770265889617	0.968770481848424	1.98860153580844	-0.0279677918128129	1.82473083480778	2.2377904380414	3.28289503725756	3.24638135394449	3.21142030923834	-0.781272576630584	0.290483969064541	0.767157116788377	-0.0784536972583478	-0.0470770265889617	1.01596507747933	2.80973859372231	3.20906530344995	1.3551186791003	2.0266460038931	0.859309101055166	3.23345541073702	2.52118640315865	1.1451601090865	2.1493080278446	1.97720523705984	-0.222925281704682	1.70780611655929	2.81777521489765	2.4260843987482	2.09376243652468	-0.0536730278671415	2.72211091163899	0.829313356544405	-0.715257278710631	2.82484431662963	0.764975116957188	1.37320231611269	3.30701163608183	2.38622688930782	1.70259995184552	2.9525756242822	0.588745885145019	2.63102625659738	2.38622688930782	1.55486715941037	2.97498636598131	3.0139335956719	1.45516810785433
LPIN1	6.89040414554551	7.37965820150714	6.46395334687958	6.96929497716535	7.23180391234681	7.54886260901527	5.98470016991894	7.32413325484014	7.17517492359873	7.24364727740793	6.6258634504308	6.61156651581749	7.07417166692506	6.43401453615865	6.73689438403612	6.67341413411644	6.00385294799109	6.64763484509503	7.00680184452318	7.11379745317535	7.06794142909156	7.23180391234681	6.3367702471346	7.08320781137828	7.15196073571247	6.84386407112994	6.96063132767585	6.81923218262154	5.73100702160251	6.42551405345523	6.59913847524844	7.4395483317905	6.96404848104635	6.6723860415763	7.18396935487127	5.90394562972136	7.29548846277758	7.08031561909982	5.92756097061293	5.85908740214501	6.68989469994349	6.83278011871863	7.36067379416759	6.97958619014233	6.65791353078145	6.96404848104635	6.23111386754548	6.30764733395784	7.11125605355859
TSPAN1	2.55098052231588	2.72078854425943	3.0694630304732	2.80300158777179	2.75692448621908	2.40450902517622	3.24211759500113	2.98622039225991	3.08535435600906	3.42580244277515	1.77347416008606	3.7805618279037	2.46177750433378	3.22165438213628	3.14448698839279	2.70880458020094	3.62069661432058	2.42932843670138	2.26801858284803	2.81268844792878	2.66040261281736	2.46177750433378	2.68179297269881	2.34695982804473	3.1697021346073	3.63091339661313	2.81984803900437	2.394491907439	3.4005336509033	3.23417370805848	2.92975605387175	2.74806033148998	2.91696293439734	2.34518935231081	2.64018248427606	3.45418545912516	2.91905621556731	3.34058638790237	3.89473053653472	3.47780494704603	3.39074194156161	3.82528838136212	3.26597820590747	4.03612831038455	3.676187919527	2.83826689234405	4.24780938988652	4.41856288302564	2.95815213888679
IER5	6.17012399273201	6.33940006936234	5.57362375449945	6.03745314971796	6.53107470140266	6.23513883582629	6.77311731485365	5.8872539102154	6.57774311348349	6.18803929822478	6.20239860643986	6.40411881475525	6.11047129485376	6.70935726842247	6.0308451089767	6.48848331592104	6.26839377813034	6.3621681336277	6.53811681235394	6.37490502109792	6.26269532314602	5.85024515364624	5.21099320908463	6.27340033698734	6.49056291852333	6.25842215443762	6.4876889037355	5.7261834675911	6.378394053484	6.4516758683085	6.07818195146621	6.53005359937736	6.13971465492403	6.58678981505039	6.03658069005649	5.87461107991628	5.98791513147082	6.44919868893073	6.79402061255891	5.75367053198786	6.05467886194697	6.29510125249098	6.34462427264536	6.31420257209225	6.86785978195196	6.23031254030123	6.36043985283398	6.17583873570074	5.98638456213561
PRSS23	4.43615099662009	4.37805320189215	4.22283472287268	4.69316429475471	6.15191421959532	4.09812048647739	4.14780351474095	5.30929815245269	3.87469645180227	3.91777297099787	5.01757050094606	4.77573969373053	4.8690123683363	4.69000864746361	4.5012764641747	4.93632669854904	1.45824363313115	4.54367120003625	4.85149706833156	4.5858586923252	4.77982072931869	5.13043411957309	5.33270516463292	5.45177677038893	4.32325054598532	4.29210681397185	4.06840942577694	4.30877620856547	4.18436054375707	4.83518410482789	5.04557869974417	5.59936395439316	5.08240533004203	3.91290335421402	5.09451305815671	5.66717665211557	5.66323243898643	5.35949984998816	2.85141579781598	4.53275963624618	5.62299510251025	5.25574275306174	5.18644310582005	4.89822522045631	4.40094577761248	4.71446068614517	5.40739735013241	5.37820251906505	4.7087148553372
SEC11A	8.07280107816927	7.85774619435746	7.87991836005995	8.04890307570606	8.17812195712406	8.27084247709742	8.05854739149281	8.01444555873184	8.07280107816927	8.21118377583812	8.25625182321228	8.18610655168118	8.25326920854585	8.38347787391269	8.15528426677078	8.13464174203366	8.15797550321821	7.91241099027816	8.35469525741738	8.17580831564868	8.22746763774659	8.40732938033851	7.62693664529745	8.34164114176668	8.26791456508163	8.04890307570606	8.09229411148813	8.07772697189203	8.17812195712406	8.36459753040682	8.34495847004503	8.32858812155466	7.97500165653708	8.42040237642655	8.07050527761773	7.85774619435746	7.77535736064227	8.48368031449522	7.98137273194768	7.73558897624061	8.2365123399413	8.18113063900541	8.24753345664459	8.2649541132176	8.19421017098607	8.21678013776864	8.14491299605551	8.04657602122982	8.08473722297497
NUCB2	5.63344762912323	5.90617039269259	6.63476058459496	5.79744727643779	5.44865163002036	8.25625182321228	5.28478439724479	6.2368706700877	5.76656091860544	5.57621141684282	5.57060209504261	4.34844254059386	6.18031776955513	5.45104214850587	6.19452660288483	6.25195758798788	5.23299218154053	5.50480144940011	6.66365468113437	5.75895303169939	5.60408927808407	5.74329704600623	6.60964399014724	6.35421745761569	5.50626980502938	5.64183126288907	5.98050922145223	7.93792101441183	5.86672666891513	4.55808311651404	6.1363989548831	5.72024726200807	6.0521064070666	6.46500919622278	5.79455624322648	5.39251295598133	5.06827644364487	5.73888295199869	4.29294817427485	5.45833361576321	6.11283433806135	4.5792323438916	5.70877793606515	3.03764760453528	4.17674545062976	5.91146830742242	2.9451023157765	4.28941697220475	6.78039795541833
DHX32	5.46737891284874	5.21470226158271	5.64025115791594	5.6852250368762	6.31006687030318	5.71178066735578	5.37820251906505	5.77071020972376	5.54132312499093	5.58309883405757	5.48189164041584	5.83739310014436	6.00534202129344	5.32519540104906	5.72327020991033	4.85522072597179	5.48682156705099	5.06982029828465	5.52557854502757	5.51024243948863	5.28548715415373	5.30847138546333	5.17675069922804	5.69218868463028	5.73177168901707	5.20651151242772	5.67557626364397	5.5896094453219	5.36964885503317	5.35714707325423	5.25016969648761	5.56063592414256	5.75823775358335	5.2971826538894	5.5925533223111	5.34333072922108	4.93943996085563	6.00385294799109	5.23047517270632	5.23925547171631	5.51421725472463	5.59427328437577	5.82423899833726	5.85024515364624	5.87893350124141	5.54607677653917	5.7596700096609	5.65083024553772	5.47650101039773
POLR2I	6.29012501365718	5.91003333522202	5.37194614296448	6.11524822683693	5.20136283454403	6.17759270218745	6.56680368118044	6.19202165323709	6.05141938884663	6.00385294799109	5.79744727643779	6.54900781271829	5.94077605737746	6.56110655004653	6.18983831086041	6.00461421048461	6.1750605225472	6.72701909617436	6.76899496515504	5.81999217376839	6.29429174999282	6.29255039328871	5.52485229993762	6.64401248536766	6.67150593436907	6.60964399014724	6.61357827383855	6.14865114680558	6.15912102091123	5.97056751048344	6.46155020258965	6.73799610384243	5.79223605532897	6.98922728967767	6.10034609247436	5.45599960673538	6.34095333136648	5.90241846775912	6.30764733395784	6.44208046255552	6.38922261936011	5.86672666891513	6.71516231675323	6.12493599708204	6.46231666587422	6.36561338468124	6.4383794054295	6.20469969389426	5.46670535551918
RPAIN	6.62045836644737	6.39630492025499	6.59818629400986	6.46155020258965	6.68900209488795	6.53369068719693	6.33940006936234	6.74284301862303	6.79073756980616	6.89269292884882	6.26013502286365	6.63763659516089	6.63388842762166	6.81605633525738	6.47766495364442	5.97427479119701	6.32552120405888	6.55253438767038	6.62789563334495	6.55646027639201	6.80142955373544	7.15196073571247	6.30933331278122	6.67150593436907	6.65321095916596	6.60779435365071	6.46500919622278	6.33940006936234	6.08382197228519	6.67817612604754	6.99044210775959	6.589225006787	6.53282923972254	6.50775133923762	6.64155237358669	6.02925854968009	6.21507680198192	6.89269292884882	6.3507390346185	5.81355446844726	6.60009820828004	6.90279443525805	6.52716856175849	6.85605965700378	6.53635509184795	6.5813594665908	6.63287593641091	6.60009820828004	6.41520121212625
ACVR2B	3.33422087968565	2.47010715863243	3.28140015422558	3.67377303460424	2.94453933685793	3.60285971670344	2.18959745001806	4.07432422011502	3.63497821761605	3.68838868788653	3.38542655264924	1.91193783397238	3.04783780064897	2.59637725761172	3.33042703644362	4.10585929743038	2.37890287682552	4.20154838307701	3.35548292137085	2.67031207660727	3.40826502623691	3.45702268756797	3.7422090868908	3.94150221764282	3.32196391562778	3.03280774026358	2.58576723739378	3.66445870812358	4.10905059322281	3.32817362436363	3.17606881371285	3.60377055022127	3.13001353121067	3.62717177411739	2.68179297269881	4.27687516528573	3.00505496098818	2.61242182823375	3.4747808984285	2.62091336144399	2.84692019978013	2.35364505027975	1.79918288581874	2.45935239860126	3.08244656368333	2.44006329827528	3.78217162655156	3.04412934514139	3.1396006573655
S100A16	2.4482682811309	2.11217410758158	4.00102058216166	2.23870267302662	2.46548680085089	3.54299670503552	3.53265582645887	3.54788552290838	3.76326685085332	3.69666348074595	3.21876691947382	3.33349301957148	0.0458171155737708	3.7624193333504	3.260964790736	3.77064226346409	2.70741332183826	4.05916295708814	3.14246085828675	2.87455316586098	3.59530875518111	3.35250203713529	4.10228547331413	3.58283876316059	3.20400968225169	2.83598955112971	2.59796420463124	3.20906530344995	4.17674545062976	3.54299670503552	3.32196391562778	3.1170727381668	3.9891397366826	3.79385308053566	3.28289503725756	3.94812103601698	3.41741512539131	2.76759070967635	3.98992965112012	3.21353698833977	2.89183366338817	3.43264488998852	2.72078854425943	3.2710894958592	4.10415615141054	2.78325775221665	4.07923049582708	3.30472234111667	2.75263917926948
FIP1L1	5.14016098112737	5.18504932021094	5.81587771927853	5.2682252458168	5.63420013839015	5.09451305815671	5.65148909261962	5.46280755417527	5.63887286697984	5.55842015877177	5.81742511250142	5.84108021746046	5.60932478045315	6.29429174999282	5.44779412592951	5.09522607878634	5.58309883405757	5.69553105441023	4.29657267811623	5.74253447200305	5.94460812496891	5.96582431866918	5.71330046938463	5.02852679715723	5.38162456479836	5.7642797491168	5.6837055017068	4.93156401975852	5.40739735013241	5.84773217652575	6.31334583533551	5.08320074203399	5.35401858228187	4.74527648511445	5.00995497804238	6.34182478288224	5.3547933421382	5.39476396396671	6.00135888577098	5.75062931248297	5.11368748067242	6.10976942031336	5.61475882239875	5.67782921604899	6.07188546826595	5.56976869288086	6.13300755361194	6.02925854968009	6.06650323993865
ARHGAP4	8.06583319222428	8.73586240873087	6.65894465498114	8.05341169127561	7.91645026783081	7.79400429311222	7.98578245497641	7.92708681843765	8.00237360030881	7.9878891328937	6.76569835926108	8.08231178670233	8.21678013776864	7.62343935735761	7.94474202320499	8.00944470698636	8.15243690903274	7.61232812643136	7.93142021010098	8.04890307570606	8.0210958396109	7.94474202320499	6.40072859266518	7.99307065999684	8.06075732340013	8.21933041830395	8.42712286159863	7.95355260420724	7.81667070791741	7.96217040657491	8.07979922053486	8.13722009373873	7.79400429311222	8.03267195496981	8.16791678855952	7.36067379416759	7.68329598871827	7.82888265519731	8.00730697099393	8.02329813331896	7.7216355999088	8.1193355138036	8.53423005875329	8.53423005875329	8.25054310512107	8.37721363032491	8.06341983078469	8.08737398479909	8.38695200035925
SLC25A29	4.01765429584207	4.36090894451776	3.69005300433136	3.89721703698898	4.08882826547202	4.47965495600022	4.74141029921767	3.13592557174234	4.17758610116664	3.51969491217361	3.10855331444052	3.87082259336051	3.49593888912737	4.44016086466071	3.34880825871107	4.21149527298911	4.59001154431325	4.32325054598532	4.58141945588503	3.00722774584254	3.43108662815449	3.44410878925538	3.66445870812358	4.1642911880297	3.35250203713529	4.80275902144963	3.3657590147854	3.64115572638388	3.84713534670004	4.50656985639617	2.79522795088311	3.16896490279774	3.44845285859972	4.38762304437256	3.88982090641509	4.14943127010711	4.27446849077008	3.54386665672981	4.96155314594511	4.51561508638554	3.81738990950116	3.17194132961344	4.70475182516738	4.49966277455956	4.39689013636282	4.20313097701243	4.2695356659789	4.60154037309316	4.03782967203126
GPBP1L1	5.78982993637022	6.04680737691946	6.13715685059768	6.07188546826595	5.97427479119701	5.52854568225141	6.05538348006959	6.26013502286365	6.01718789403147	6.01338084959374	6.19202165323709	6.1855082096566	5.94158913202329	5.83132005875554	6.03745314971796	6.26269532314602	6.11689925218497	5.87461107991628	6.0506049005849	6.1363989548831	6.00385294799109	5.76726955130251	6.33423304230555	6.07894141740419	5.9184453190642	5.64782928200441	5.57922934057027	6.49947692328411	6.52351996037746	6.26269532314602	5.45104214850587	5.82302574605813	6.38599439160441	5.97734178111121	6.16619054573585	6.43654742306617	6.50582383905601	5.88186423503298	6.31420257209225	6.2070864976169	5.80638646415006	6.00385294799109	5.83199301473294	6.11689925218497	6.0236350156587	5.65695179223656	6.22858768343226	6.04140080212778	6.16141392495599
GAL3ST4	4.55244429467089	4.30956518933028	3.6484132364655	4.51308148826794	4.1673982432714	3.33349301957148	4.12433648711098	3.39539252060583	4.28516659905041	3.82293493739558	3.47935800073388	4.12433648711098	4.34351724316494	4.01687785627892	4.20400556488451	3.70546850838616	4.05072511673242	3.15402659144907	3.98271157054257	4.4178889451042	3.51969491217361	2.98169918532631	3.65792831022975	3.44096807159292	4.08792038547952	5.04863587620853	4.76243956917955	3.77904803058546	3.53569267541034	4.6404450088183	4.62602362714542	4.01604092846253	3.8833363037013	3.43264488998852	4.02012495857663	4.29657267811623	3.12648572222711	3.97934580686561	3.82711303442697	4.02762989384214	3.87552333868168	4.15030223218682	4.30523453007091	4.04395759714847	4.02177787480429	3.93123709047192	4.09897006462736	4.64288368990342	3.38693067624933
ME3	2.38793695033742	2.36444080940919	3.23498428886629	2.67407959415737	3.37319616442528	2.22017701929006	1.38934638214872	2.87157498702941	2.27863125758087	2.57563567656902	2.65810804917252	1.76678412910911	2.95117754065725	1.57889996401972	2.32051818176155	1.2856444028678	1.20593641882868	2.2110534041268	1.70903759939494	1.42549950051772	2.58874249808163	1.57327675333014	2.44663253623823	2.60015109728222	-0.0905361357879406	2.40100392913092	1.6375547795696	2.9770468403891	1.38277880598471	0.632198258318105	1.90796481877199	1.91409284038728	1.80295840999236	2.22782520942994	2.2574085000534	1.68546087629097	2.6686851447647	2.03334797824286	2.14303124577504	0.806655034471109	0.677310908475405	2.29072163881012	0.461425574509959	1.78097477830443	1.84770104662738	2.19412954462561	1.61898619027684	0.747624930353271	1.59588245020091
PCGF6	4.29037680496878	4.52393190872647	4.60558427158584	4.44355317168688	4.8228900985581	5.29100336627988	4.03105580802171	4.23883973575319	4.36875197228211	4.48381538779059	4.72134114723215	4.48710965129958	4.80509011570917	4.14943127010711	5.01453797645186	3.27924328436438	4.14854487744942	4.3631593731153	3.85174360275539	4.42203939323839	4.99232145729186	5.32671755345006	4.39595854442878	4.20484485341472	3.81579728486651	4.48127607028844	4.25671577899498	4.08705838182162	3.71058022944824	4.32325054598532	4.79029630725907	4.36557271702013	4.10585929743038	3.87775742524571	4.11209428414625	4.74527648511445	4.55470665671875	4.59929303491997	3.99078184920136	3.87622146318654	4.28851931077516	4.48710965129958	4.42541046235461	4.33577456105538	4.35354674141295	4.77896768940176	4.2287355349161	4.31908560497548	3.99347185032123
ZDHHC13	3.95404085304413	3.25009782165052	4.25840930495334	4.040401331759	4.62362863002207	3.98093846995301	4.00102058216166	4.20667753622818	4.72873819391276	4.77082409216481	4.71276340693457	4.0184566548271	4.10585929743038	4.10415615141054	4.6404450088183	3.99166036338227	3.44766508009876	4.32565836652237	3.3831932954019	4.55733018323177	4.59359492752588	4.74738356315406	4.49297994045689	4.1409709097013	3.9681364964087	3.59755239261468	3.41345028046364	4.92073686630876	4.5378711439942	4.06420551895746	4.20825209349923	3.72864299947506	3.97934580686561	3.77652184695087	3.66284158304098	4.5477057145418	3.79385308053566	4.21755690209498	4.24223674970898	3.99078184920136	4.45320629985123	4.20906211240149	3.55744215601503	4.25193646714333	4.5378711439942	3.42884866355572	4.02261530103851	4.28775789594152	4.02680082275362
SDCCAG8	3.8532849556776	3.70969545642101	4.2184598570951	4.39868070556812	4.15103187829753	3.94319964776802	4.49217740528004	4.02430608903826	4.27864067619141	4.30605732856268	3.82448008219348	3.97089468435236	3.9891397366826	4.62689496725454	4.31155464107375	3.72615005031409	4.32409568474047	4.11690704060262	3.70466762136835	4.52393190872647	4.05758269278643	4.03612831038455	4.13670028836826	4.14278706120585	3.93201030615912	3.94402188560445	3.87391583461738	4.2287355349161	4.98381959689632	4.02514180668212	4.20754109506333	3.11850766815207	4.16161928362879	4.3106509085686	3.77983217265529	4.48312082903061	4.45162732682232	4.16921550257539	4.68322265324258	4.23963870770655	4.3248429993045	4.35091041209891	3.94402188560445	3.21950035843732	3.95736390233177	3.65719455833763	3.4831446672317	3.5068349806533	3.61822667342883
SPATA20	5.89859486800404	6.11689925218497	4.10324018215032	5.04791053499927	5.07064891940213	5.10340320520744	5.77449122500219	5.23925547171631	5.41781506098091	5.29261904391171	4.83139911032909	6.4246856291702	5.76280564978598	5.2260852592474	5.02935554418496	5.48545632258709	5.98470016991894	4.83370150490392	5.52630455534072	5.13689430776317	5.39116128796814	5.2818618827254	4.62441715262868	4.82754717059169	5.74253447200305	6.29510125249098	5.47650101039773	4.05587952090761	3.2289373684295	5.67483781624768	5.54307612981526	5.68068396685374	5.06229471291112	4.93943996085563	5.04638662939235	5.30174502675013	5.20809794858838	4.82593698720996	5.74026631897763	5.90690692490986	5.43053286176257	6.18637502136092	5.41550510384879	6.6723860415763	5.90765799643519	6.32213364926185	6.49136873109221	6.48493884102744	5.11136034258888
APLN	0.00102321464374556	3.52815891733382	1.60144521539636	2.13489044204357	1.27851136546585	1.14283430448247	1.925020989564	1.81324413717255	2.25373957123801	0.214049876825905	0.679918872644375	2.26170081240549	1.19391089686429	2.36687888353905	2.83307814241766	1.90019859433973	1.5645395767057	3.14110648468164	1.7270866490438	2.32137941576763	-0.23301622869557	0.218668489028741	2.28262776795712	1.90987161783884	2.40200404490155	2.43926480282462	2.17781013740137	0.926150605961663	1.52605802483038	2.29230847107566	2.45627800630299	1.45018655679081	1.88710706308025	1.73201612570249	2.29143823590807	1.8827434158672	0.816627763250617	1.72599435843852	2.61316420508058	0.591048443908454	-0.680130066393317	2.03844375105671	2.23200334791216	1.5289979098795	3.33634707193267	2.53043306406272	3.29344094494607	2.78176191422879	1.9974983240579
PPP1CB	8.17580831564868	7.76501848615892	8.16302769126165	8.06341983078469	8.09952299015136	7.38690881882133	7.07169226321148	8.03073662027878	8.09229411148813	7.94474202320499	7.30686545012294	7.31416655397392	7.73751305781852	7.00093635105942	7.64370577194918	7.73950682397428	7.22270558378098	7.93376717823784	7.03852450871382	8.09229411148813	7.83487745879977	7.97932597257834	8.33866495398528	7.66077953927306	7.7690508248997	7.23437958435914	7.79798883381502	7.47266685682812	7.36816329414112	6.72787706440413	6.96294994284887	7.83686626157542	7.61391742379454	7.84977783477945	7.82888265519731	7.63793658681223	8.42040237642655	8.16029384493391	7.40389629794781	7.67202624492643	7.7898023120809	7.08547807788738	7.23556584185676	7.68773887556895	6.95955128213316	7.4823804375623	7.14503733659663	7.06116372968868	7.89446473676017
SLC5A12	-1.26144682141146	0.303336431374864	1.53508509575955	0.841593906298393	2.3238938798249	1.89436742969755	0.75544342270892	1.27291673701784	2.4350386274833	-0.892458816180055	0.536712177528126	1.0934047745767	0.682278013498189	0.577373858373834	2.75692448621908	0.75544342270892	-2.49510154409799	0.715853208459919	0.487538171387875	1.46896395698133	2.11768435381063	1.6432557795919	0.806655034471109	1.44099443282565	-1.16182605028109	0.470409229496575	0.335294259389549	1.77118369419628	2.50021282840499	0.532550343629719	0.338784876746859	-0.110695988879375	2.63397008995838	1.36036226645293	2.5589316671425	1.96179578821867	0.226942907328121	0.499294769125854	1.19784712387958	0.523052837562174	0.489360891177167	0.454368690282714	0.327688706877617	0.566499707734792	0.461425574509959	0.322442786884171	0.692366433754651	0.656105256090925	1.60944846952119
DHRS1	7.4024256677511	7.21768649063629	7.45443044031205	6.95250080083263	7.3025414467247	6.4968518577465	7.07044393258518	7.10103301633822	7.21117812938136	7.18653971564575	6.683104245188	6.86455621604421	6.85715681957454	7.31836260780771	7.14025667314993	6.75283038663688	6.72599313869743	6.69478664659266	6.53107470140266	6.89938139279526	7.01915704280161	7.1827741721984	7.1767020644362	6.66180510164839	7.00783659488909	7.17272206026622	7.25600086533985	6.73092339984938	6.33002773767041	7.85204133259869	7.8225761670778	7.06794142909156	6.93561040395022	6.77823218079259	6.56020175406822	7.21492849983475	6.71132819281069	7.17272206026622	7.34735816021238	7.23313886263616	6.78954044631485	7.33550522580926	7.09153443627431	7.19933731390448	7.49368147998726	6.94232884601677	6.9807855453157	7.10599803714437	7.05633940438563
NUDT15	5.37356002459287	5.40069325404168	5.56655981336524	5.98127141265556	5.80502045967403	5.33185727918679	6.22109954930753	5.22002778883297	5.56655981336524	5.52115394930448	5.61064981586512	6.05677800856261	5.93988832170084	5.2027957800684	6.13145379665867	5.3392902662446	6.16061551115165	5.70044957287102	5.37966599916335	5.88048758480932	5.46057950925787	5.16332005995127	5.83669842855251	5.27126137092938	5.53159282239837	5.70877793606515	5.78274786319594	5.17880279595069	5.57060209504261	5.72390572156086	4.98086489827841	5.6441505923121	5.84262030674611	5.55842015877177	5.95573876027039	5.99100563219487	6.60679501341755	5.4269060267154	6.19063338337709	5.91003333522202	5.87812744469151	6.1037502817164	5.50480144940011	5.97131086284679	5.90394562972136	5.55316008354228	6.25195758798788	5.94751692924374	5.95944879380522
SF3B1	7.36369461137817	7.51055723284987	7.32815752471149	7.01443504956586	7.41674021863861	7.62520859899439	6.84038272503382	7.27283639166865	7.33409467043203	7.32815752471149	6.9807855453157	6.75892144278383	7.27600876449418	6.86885300607422	7.16769907926634	7.41342599258951	7.09278805117521	7.10346102098188	7.07667329001726	7.44612263300762	7.18522936751318	7.22123918395693	7.56642238212988	7.20472768193853	7.32266104852161	6.99946315645188	6.94121859660304	7.38991838131307	7.4318687202549	6.56110655004653	7.33261566580508	7.21117812938136	7.19007462706798	7.10734833232544	7.19676619810231	7.00680184452318	6.70172846339956	7.1098920995288	6.55742909836454	7.1767020644362	6.96186681757295	6.80357936656696	7.1098920995288	6.67150593436907	6.52531494472687	7.06231038706893	6.44482714718451	6.60300876832647	7.56458845003863
SLITRK1	1.18966836513308	0.789010145845609	-0.0302536672833604	1.23527218042052	0.81414384907884	2.7177347554891	2.33797253022842	2.18505815914622	1.65990566313471	1.75778184258185	-0.0536730278671415	2.56571222422991	2.1968849972593	1.53333543250836	0.966642881642787	2.28178546810184	1.13441581090444	2.19505391337423	1.57327675333014	1.81324413717255	1.80173246002221	2.0432462285638	0.0293784937994121	0.00661128930644818	2.61466974797849	1.94329187592141	1.72210168819009	2.09472434874095	0.0458171155737708	1.85998745712777	2.09838264962921	2.33287772514028	1.57327675333014	2.52033742572005	1.5773986196663	0.0148244574265492	-0.82458498410015	2.06615353583044	0.588745885145019	-0.0985735714209365	3.16459365885806	2.46085797262209	1.73800529073939	0.560493504658547	2.62633423060296	0.81414384907884	0.931052087206462	2.07891600257738	0.330102796888999
ZBTB6	-0.491655117988446	1.87418357683321	1.77714166515814	1.93896704164772	1.99246984405246	0.142974757012027	2.29478163435034	2.93858885596651	2.91207726715971	1.81782836372222	0.0682877355215096	2.0266460038931	-0.0279677918128129	2.75263917926948	1.1735369564679	0.151437034822914	3.3001642143335	3.17606881371285	1.95045693221191	1.79075951814045	2.3894959184921	0.214895444647486	-1.31135162234053	2.90993870565681	2.37890287682552	0.711006831025367	1.44099443282565	2.23870267302662	1.33411498063718	1.60278632463581	-0.0633375698789454	1.43647583544086	2.14488633336548	1.43169555917291	1.85453706965362	0.318044363774363	0.50502036578502	1.46752447751098	3.78790100247425	3.33422087968565	2.2349363323213	2.04018840489921	0.975347366076491	2.42223331046773	2.24111458069155	-0.0654420020385954	2.8067790152174	1.0133429718819	2.6177829051419
PRKCQ	6.56398263035033	7.04354798534816	6.11850880686922	6.51775082839494	6.55742909836454	6.82126015472179	5.968170601565	6.48679415885911	6.82330347183636	6.85095485437042	6.53811681235394	6.53107470140266	6.4922262925834	6.36834759120775	6.28591342132929	6.13145379665867	5.17815041629866	6.81605633525738	6.84273648265514	6.53369068719693	6.91621079011729	6.91187631558771	6.12493599708204	6.85605965700378	6.50033790081202	6.47048446710706	6.3367702471346	6.34182478288224	5.0985129600422	6.46315594644518	6.99365354259119	6.7249195673021	6.26652325787254	6.4024652825073	6.67055949073187	6.01491053335815	6.82330347183636	6.4876889037355	5.73736364074072	5.80638646415006	6.25356436009462	6.4932471838848	6.65422951152774	6.77100592635724	6.57120801692397	6.35957643742839	6.3454137603718	6.37401543881487	6.43401453615865
TMEM14C	6.85005442987914	6.7930629274324	6.81403529479066	6.97161619549634	6.91709838625415	7.4511699099774	7.18396935487127	7.01235401775935	7.52807172432612	7.51929721307413	6.58315208573146	7.12393632418247	6.82866581947355	6.99946315645188	6.94465745708456	6.331723359375	6.66866621572127	6.10890750795746	6.89938139279526	6.72787706440413	7.23437958435914	7.32679015256533	6.3525078972543	6.61746552664788	7.09882094452144	6.92348286899461	6.96619183045433	6.68601488977094	6.8067329391493	6.93561040395022	7.27283639166865	6.69886408836808	6.94572589342118	6.86885300607422	6.86557535215822	6.55829660556541	7.50392466634301	7.20744825006152	6.84586047364751	6.57120801692397	7.04230031157984	6.55542487262663	6.96929497716535	7.19423872368808	6.74087819949984	6.94798172835566	7.11125605355859	6.99157999084302	6.46843051947944
FBXO7	8.24487322931522	9.34490136690958	8.49162152148578	9.03745754472406	9.47014029823774	7.67944978109516	9.5767913653743	9.14937118932396	9.3615084474745	9.33718252810584	8.43411469556766	9.28772149219593	8.54271931170997	8.36459753040682	8.3196642367223	7.96852705327983	7.58440519951031	9.27335682014431	8.16029384493391	8.98895345853018	9.2656254358886	9.24191390162752	9.06947741342067	9.10369507055084	9.14160133279541	8.77028730359996	8.83178693668734	8.74505937520807	7.82466126872693	9.10369507055084	7.02878803877661	9.09692551112616	8.52250440351528	8.8413993115401	9.05634689918729	8.89885066479734	9.67616721386954	8.38347787391269	9.20133434988333	9.37176157948299	8.86136287188488	8.92770008118367	8.87193682835744	9.15730023952743	8.55941597561324	8.77553472620049	8.7552319148486	8.85117548876516	8.25054310512107
LRRN1	3.44484453986942	0.415304743278632	3.68259750670297	2.80228313752901	0.959562121406996	2.83746556428206	2.6216973596301	2.60637351050423	3.1396006573655	2.96398456623911	3.19919500834775	1.92844330055281	2.69630563647267	3.00579504211626	2.54936320624331	4.43615099662009	5.26435223603932	3.69088877016692	2.74964928870328	3.98018861853966	2.98547129012847	3.10074225350033	4.10905059322281	2.5477427937179	2.26251514136253	2.15892681826078	1.9226631690944	4.51787825255113	3.67854081973671	2.98685532405046	2.77651878273155	2.5133341694775	3.22460696165819	3.77216284961726	1.61493670961607	4.35174386662705	3.56053184925696	3.62862924791881	4.38218371068838	4.84912271870522	3.24702440927505	2.4260843987482	2.17686820239444	1.5773986196663	2.85940306911882	1.53508509575955	3.56441337617159	2.80145266912161	2.70808206910697
PODN	2.62869080438601	3.28055264922536	2.56051665574071	3.53187642225654	3.87552333868168	2.82111090766773	3.08607017025362	3.57555051059705	3.3831932954019	3.65059657468632	3.25872745138376	3.84257896926456	2.4759867452306	2.9889488292181	3.49755819845519	3.42345221558732	2.60471156125736	3.59893729322367	2.81106575312358	2.58576723739378	3.57181139512474	3.57029428137177	2.99193727071112	3.87622146318654	3.1396006573655	3.76154729457389	4.00253422861728	3.39834052590869	3.72216423758042	3.70809225086519	2.97433000675381	3.1864339062208	3.88820878279059	3.51150426377752	4.04395759714847	3.64295693939267	3.66908372920857	3.17194132961344	2.82560491199777	1.49767990741426	4.12189077696824	2.96172763260245	4.4715687709248	3.00361617757727	3.17473807025645	3.41427698652178	4.33053629244554	4.6151032592478	3.21065976063976
CALR3	2.25373957123801	0.623614195334885	1.06281636987984	0.747624930353271	-0.0256200514511039	1.78313572757548	1.09770925981852	1.54047200906426	1.30600522159039	0.0943876862383409	1.19597245301619	2.66707432823665	-0.117063502559722	2.31708246269689	-0.0424471556137797	-0.152047137356211	-0.013157250292591	2.30016909334427	-0.0401205955874821	1.08942786276348	0.0570090090582284	2.23037626419381	0.050567158163698	1.01833235465518	2.60318400570826	2.3238938798249	1.75897668212285	0.01292210562784	1.40083379107845	1.72828035449675	2.51399854824865	1.88387383440955	-0.117063502559722	2.04229641573465	1.63235716199169	1.30600522159039	2.967654760797	0.797047620439819	2.51551923342927	1.20770564442794	1.78718436218461	2.11117769540784	1.86331764559404	2.77135247861027	2.11117769540784	1.9057203598508	2.39034970688226	2.29230847107566	0.542909598078404
TMEM100	0.289560267583403	0.225900971628605	2.35364505027975	0.271440162308953	0.299419038803347	0.46306876991689	2.36687888353905	0.772048373005752	-0.167697576325706	0.757980995115162	0.544991036912285	1.86980028362794	-0.656442795113601	1.21643635325816	0.829313356544405	-1.47865063128946	0.338784876746859	1.77347416008606	0.338784876746859	1.06281636987984	0.560493504658547	0.799307628913323	1.00638578968094	-1.08588042498729	0.434954085739445	2.0559072554476	0.216654515814939	2.04018840489921	1.48695530715034	2.86228927936898	2.1867745961842	1.14717898027886	0.288493269094939	2.28973362825126	1.42719153176412	3.13001353121067	0.278936828874217	0.335294259389549	2.24016739530038	0.876799880893952	-0.273986983998293	1.52201103945494	-2.34257863459399	2.87157498702941	2.53270990730163	0.225900971628605	1.22414853763369	2.76422084282779	-0.969879268141315
COL9A2	4.46997387355397	4.46593693907413	3.4363145216792	3.70466762136835	4.66642529568597	4.78210935628968	3.22095136062249	4.73990702193337	4.45546960284286	4.39343833178325	4.36013831204791	3.79885348116402	4.17505288109136	4.28355868738202	3.85568622843988	5.75895303169939	5.00070901217347	3.53978319061529	5.20574200200706	4.10324018215032	4.3493279085698	4.63567975895664	5.19552870885235	5.09451305815671	3.95920185718178	3.27684838518206	4.40420467423377	4.11690704060262	4.59929303491997	3.77904803058546	3.95231183888348	3.57103638286709	4.32977331841347	4.3560398506374	4.10415615141054	5.02225142688258	3.73860026834667	3.65382033791257	3.93530184218422	5.78124658778217	4.09732631463922	3.04486280290697	5.01145224443318	4.35933390406129	4.34602536154165	4.33053629244554	4.15908120156192	4.51701382687831	3.88820878279059
ANTXR2	7.20205439216146	7.71728288652054	7.63080175711955	7.28716333170589	7.00558420571052	7.35916269718021	6.94465745708456	7.18653971564575	7.04104859140579	7.24514383739058	7.5367616237845	7.25319601846781	6.90726933816503	7.48875953343281	7.42414812358327	8.14996054802314	7.49051145128744	7.56642238212988	7.55215984125719	7.66782316198323	6.94910948840813	7.20472768193853	8.22196803203104	7.46270680071297	7.07539685486423	6.78855550018545	7.10346102098188	7.63431172713925	7.50574468895531	7.00558420571052	7.01235401775935	7.24810613695096	7.34448291014645	7.5715281945655	6.87860372794408	7.58063853139555	6.85506797789517	6.85095485437042	7.33261566580508	7.04708962550933	7.1047638283444	6.70360781770246	6.80032044074529	6.55646027639201	6.73995641600994	6.98434332307269	6.66866621572127	6.94465745708456	7.92708681843765
FAM104A	7.47109853602987	8.40000439216667	8.969636280731	8.47358228304569	8.69416061938704	7.22658048112877	8.48368031449522	8.48752856339669	8.27999113341665	7.94890310070117	8.25920464662336	8.17580831564868	8.09465447750801	7.35650518420081	7.99040267075859	7.66402260874397	7.36674336047671	8.89340629644159	8.25920464662336	8.60350285643888	7.85774619435746	8.08473722297497	9.20133434988333	8.95020409538211	8.6863235602668	7.77535736064227	7.92708681843765	9.06947741342067	7.99523161221172	8.42396176187085	6.71914281529534	8.62470413142092	8.70309633237113	8.49970435399332	8.2649541132176	8.55511746111152	9.38124982779956	8.0419729005293	6.34374224866595	8.80583400643333	8.12678096036499	7.31574533753912	7.44291110184278	7.91873067061814	6.90279443525805	7.71728288652054	7.47594761873793	7.67764218087728	7.55051146524989
ABCF1	7.02279486935168	7.02999285144807	7.21874116106952	7.09153443627431	6.87632152733834	6.66273814719216	7.2370165115526	6.89724944301093	6.80455257699385	6.78954044631485	7.01124281588594	7.14644792950558	7.05755676086154	7.39295224249758	6.8130296813028	6.3186305200605	6.59514959865541	6.83400820520736	6.62501332978625	6.9807855453157	6.89724944301093	7.03987740848443	6.90060975048386	6.89390422366592	7.20345396161416	7.46117380217748	7.09646735901324	6.69387187463779	6.51775082839494	7.43793494631363	7.76702700697178	6.99157999084302	6.80032044074529	6.5013410715871	6.81403529479066	6.78440488649965	7.10734833232544	7.01235401775935	7.12900594497911	6.83924315258419	6.92243687125393	7.4211817050864	7.34280002067317	7.49724639569705	7.68555471343959	7.11379745317535	7.3310701507179	7.32118325917394	7.04603276558715
CLEC1B	7.70940713848829	6.73191803543511	7.84513096136579	7.04708962550933	7.42414812358327	6.76569835926108	7.03481219511681	6.1598592524804	7.46939343408406	7.7216355999088	7.44461056210577	5.87537297286757	7.14150129744544	7.08781661992532	7.43485074336545	6.80455257699385	5.44031071830122	6.72208540540332	7.52084164149213	6.22109954930753	6.83818093106023	6.88809137351046	6.65791353078145	6.2377654594271	7.40102584199226	6.21267103076529	7.50574468895531	6.381964598675	6.38843061044285	7.02409125343377	6.71822497917987	7.31141102268601	7.26855533337579	6.96822230243163	6.75675624434453	6.41779008416143	7.20744825006152	6.66954093371118	6.01640724978119	7.18653971564575	7.18522936751318	6.80886600086802	6.69082525960479	5.59427328437577	6.68989469994349	5.89154441043597	6.27954642488345	6.46843051947944	6.90060975048386
TBK1	6.93122545686626	6.90279443525805	7.249502854681	6.90279443525805	7.11620866445336	7.026401465467	6.48493884102744	6.67728485400623	7.026401465467	6.95478680324853	7.42414812358327	6.7230278694922	6.81098531055993	6.88172596381159	7.05169707266475	7.30129221381499	7.1047638283444	7.09646735901324	6.94363009971532	6.99258129823129	6.97855541782091	6.96822230243163	7.32679015256533	7.06000733370498	7.07291512400389	6.6917562608084	7.01443504956586	7.01342164188187	7.2940209744473	6.37163202771769	6.66759940372058	6.99592175098834	6.82544882688967	6.99258129823129	7.01124281588594	7.02525341500714	7.21117812938136	7.1663391206728	6.70935726842247	6.83492941976405	7.18768244665971	6.81195935998241	6.90516857044921	6.34702829738677	6.49857754718437	7.01681628027116	6.54900781271829	6.61357827383855	6.54474548175775
AKAP8L	4.8058206687874	5.86373423902661	5.17026086411448	4.98305973393285	4.53034668962117	4.5664707029132	5.45381796288085	4.88596958060038	5.02852679715723	5.14183208710695	4.64721164214209	5.10813339099085	4.81068776775667	5.71714249924727	4.91915505425678	5.09082702306135	5.4251655593383	5.69885520905294	4.83442453073573	5.36089616514691	5.49793261255397	5.36666293835061	5.07927126871719	4.7305034951928	4.82673874929253	5.47650101039773	5.42981153363542	5.75291326159415	5.07225933414208	5.97131086284679	5.3844827021948	4.63003602577959	4.7936057986656	5.51734668159078	5.18420831678465	5.70332759367723	6.0341070329683	4.72550824441185	6.16217391351024	5.65931074560099	4.87682085774776	5.162609379869	5.62956930095048	4.88442501278788	5.47893230202111	5.15463872462134	5.4825783291394	5.70877793606515	4.9593464983495
ZFYVE26	6.46231666587422	6.41170186567612	6.43094350781671	6.63197881171507	6.44297992582954	5.81423999034942	5.74609048667404	6.39450605265989	6.47953304148804	6.19981394231723	7.13520744454794	6.43569328825179	6.62688461686425	5.82655133879804	6.43930138605416	5.86290470740912	6.17012399273201	6.1855082096566	6.31085773330674	6.53811681235394	6.03166904504803	6.12264903190591	5.6441505923121	6.22946124126493	6.7930629274324	5.73809918238954	6.42840098708757	6.4203680590503	6.66564895749178	5.92305761852455	5.94234730085354	6.14953055684376	6.56483409631898	5.95076237610091	6.3367702471346	5.56063592414256	6.69793458059662	6.62789563334495	5.75062931248297	5.36455510755314	6.2070864976169	6.29012501365718	6.2368706700877	6.38357511693164	5.86833713888934	6.3186305200605	5.93068139851231	6.25426349649483	5.99985369141358
CDKL3	1.48557653489537	-0.753444158938832	1.84177100514223	2.32796523701274	1.153499570528	2.22705774078781	2.47347582057783	2.59712394714047	2.67871379617791	2.57957017115609	2.91132192578217	3.33559245810851	2.61068859694641	2.5235611646858	1.65197207648164	2.32630951794787	2.48241522725756	3.08397191393678	1.48413755858122	3.29568875411649	2.99401291136946	3.14246085828675	-0.810484397837456	1.89436742969755	3.23715561474219	3.11498927342609	0.713356517374446	0.742982974656474	2.5185653114705	2.14488633336548	2.48709394466969	2.72669720607273	0.564493196288824	0.263773765131172	1.2598210632255	2.28628887080883	-0.134272648526392	3.05123409974504	2.98460158022806	3.03360323409428	2.80453954178166	3.32817362436363	1.79776309283712	3.26520369891749	2.33886287791105	2.41670364397735	2.76552604090038	3.39539252060583	2.04431034411538
DUSP3	7.54541481599972	6.96729836919104	8.289070678485	7.32413325484014	7.09278805117521	6.68809191818988	7.6759188684368	7.17517492359873	7.2465870839608	7.20744825006152	8.28638188334559	7.4149505131579	7.38255001532439	7.27146278916573	7.26301199824528	6.92041427198437	7.23313886263616	7.40102584199226	6.97725898506291	7.27886217018779	7.01565107648204	6.95016382930731	7.61777229557419	6.66089490246538	7.47594761873793	7.27146278916573	6.51319273946417	7.6570514651469	7.85569096915976	7.39942099406977	6.9866935273459	6.89724944301093	7.8225761670778	7.30129221381499	6.95016382930731	6.64237617777134	6.28856610085765	7.5827743091025	8.01683371534896	7.5827743091025	6.97276288734253	7.4511699099774	6.73799610384243	7.51577216555343	7.73133022794065	6.83400820520736	7.4873017298698	7.58969069512274	6.84482342105789
EBAG9	5.24484724893018	5.17313805241144	5.08240533004203	5.51421725472463	5.58744456266523	6.15354842771337	4.87910170275736	5.32740374607652	5.5538055521771	5.46815698340376	5.16484249189427	4.85382384050606	5.47650101039773	4.77002442596769	5.13528009206567	4.89993426441001	4.90452284539011	5.3873551348534	5.30929815245269	5.36601614639477	5.71110216891303	5.83430682605219	5.07845456574034	5.29337100099478	5.41712221119756	5.36823122054141	5.51569408504196	5.01757050094606	4.95321074759788	5.03786295681956	5.49559224552154	5.5538055521771	5.18420831678465	5.24169827473843	5.41926818128742	4.65998354141266	5.24699515274582	5.55075618282528	4.16344806448648	5.03940991830546	5.49174584005394	4.97943274711446	5.24624295035872	5.01903692705167	4.75372983059611	5.49940873614852	4.87526996674045	4.89590974146958	5.20068220811766
ADCY3	6.86455621604421	6.38018710792899	6.66759940372058	6.31420257209225	6.33851965618696	6.1363989548831	6.05141938884663	6.44208046255552	6.56110655004653	6.70266442564281	6.11283433806135	5.86062333966984	6.66954093371118	5.74026631897763	6.35487995480945	6.20469969389426	6.0453553842915	6.11360768074861	6.2994041654904	6.62212685437886	6.11204853829117	6.4731970231398	6.60009820828004	6.00385294799109	6.51412160693409	6.32552120405888	5.93912639872791	6.70266442564281	5.95163219838015	6.49602750128092	6.64941221961969	6.77624011411996	6.1598592524804	6.43094350781671	6.7249195673021	5.77977822119159	6.66564895749178	6.19131382436914	5.68294194560363	6.48493884102744	6.18376829685308	6.16061551115165	6.47668899968434	6.59221890092309	6.21855279528476	6.1598592524804	5.55237592961529	5.75218674887373	6.17669128022297
CRY2	5.42209510528225	5.60860885155038	4.83826196274176	5.3369271366812	5.37124545264962	5.4388695560866	5.6190670920769	5.43802132578586	5.36027117153215	5.33618738189209	5.09451305815671	5.52854568225141	5.33034312882972	5.47263948476671	5.14480360165212	5.45104214850587	5.24699515274582	5.40596381226969	5.36823122054141	5.35792175723625	5.47893230202111	5.35195754180319	4.96010788658228	5.45833361576321	5.38516133532592	5.56199034110374	5.70332759367723	4.96708942084035	4.96247020681313	5.55237592961529	5.25175674259232	5.55165245475582	5.27483677956366	5.50337207949465	5.44486247569564	5.2313388115373	5.36895124339046	5.32962191238232	5.58588796085586	5.39116128796814	5.2595499941121	5.49793261255397	5.7477006194575	5.72778416285028	5.26671885582803	5.56825663409102	5.64719453895885	5.57060209504261	5.39401374394747
APOBEC3H	4.71978418154226	4.60475389074694	3.68336390486856	4.52080275721901	3.75917986984322	3.84022846075028	3.66826502741151	4.80127892357699	3.74285856713185	3.92785318570209	4.60475389074694	5.04557869974417	4.21657570458048	4.96402671921015	4.48381538779059	4.25671577899498	2.88970601545541	3.51076092739442	4.73305500854564	4.41562553439951	4.65111519599677	4.63090320263529	3.94402188560445	5.05463479775599	4.08156797383756	4.27687516528573	3.88180940068403	4.33338776901505	3.8581026213479	5.20068220811766	5.77376738127103	4.63962682950172	3.37249822641344	3.96167514443101	3.00361617757727	3.79885348116402	4.90535514599852	3.79193290028268	4.33499995992209	3.93530184218422	4.75001002975084	4.97018496395553	4.9709596261571	4.95477014288383	5.82165007631828	4.91229818365589	5.05087494225575	5.19552870885235	5.03474167111482
EDEM2	5.93602228399826	6.30264974635338	5.69637562832148	5.73956348375894	5.53458260322332	6.7919063848964	6.67817612604754	6.05986091609574	5.83132005875554	5.4269060267154	6.63476058459496	6.39977130349492	5.89230684554966	6.62987019218693	6.06735145512688	6.73995641600994	7.14503733659663	5.93760932872013	6.40579556032877	6.0582425010204	5.92600429050488	5.36089616514691	5.83818726971702	6.26652325787254	5.96498769694544	6.56585736882831	6.56398263035033	6.3272781836741	6.62133729881999	6.53005359937736	6.58034141568266	5.76498276341264	6.39291565959137	6.14610565646772	5.75218674887373	6.16061551115165	5.89539327797238	5.8962203870153	7.31416655397392	6.81195935998241	6.0582425010204	6.82765353738453	6.37754263073555	6.3237775512298	6.60779435365071	6.54179689056824	6.76778250655462	6.77311731485365	5.83739310014436
ABHD14A	5.86373423902661	5.88866267811389	4.51701382687831	5.60932478045315	5.08705851034041	5.65850943890197	5.70332759367723	5.33774427339107	5.17675069922804	4.94401080907837	5.02303725400809	5.75218674887373	5.40445608141811	5.34720842959381	5.2756373015543	5.36163208646454	5.58664134080189	4.96708942084035	5.80502045967403	5.38890997963931	5.50337207949465	5.37051728441987	4.76411480526481	5.66238774250244	5.77071020972376	5.80249490031694	6.03822688737374	4.9524734702465	4.52243728927771	5.99906598896838	5.87461107991628	5.89934600586539	5.13930805666657	5.77765098073245	5.58744456266523	5.236779055049	5.44031071830122	5.5538055521771	5.29489961259241	5.52557854502757	5.47965983264201	5.70402018019301	5.97508779646625	6.19893032610953	5.97978195014308	6.04210770775622	5.8938808464351	5.89230684554966	5.95076237610091
GPR78	0.141757625005667	2.01082214812115	1.54915787922387	0.158083774904833	1.51193093868177	0.277101770584917	2.90406590473551	0.304348537749882	0.298354597354828	0.411012790296899	0.214895444647486	1.9825131987449	1.29306318023704	2.46548680085089	1.35850269577925	2.01482096034697	-0.0424471556137797	2.39205380198887	0.214049876825905	0.831548812274432	0.319135317655722	0.420154224817818	0.737717434959707	0.234710342798096	-0.167697576325706	2.26170081240549	2.34695982804473	0.269501729985513	0.341322539385403	0.211249690650737	2.37343458821639	0.177822653890028	2.80300158777179	0.323420688088691	2.40635805285918	1.3551186791003	1.89898767163368	2.11768435381063	2.51399854824865	2.74806033148998	1.50052751084858	2.36687888353905	1.76557011424562	2.43346810530331	1.58468019388718	1.60944846952119	-2.10226454585207	1.03228520283187	0.581581897851202
RNMT	6.17669128022297	6.77498349071089	5.37595183193539	6.59913847524844	6.80988167332918	6.28686261389591	5.75603848916947	6.23111386754548	6.66954093371118	6.58034141568266	5.86290470740912	6.42933596853298	6.29181269412292	5.68068396685374	5.92161555264339	6.15581046801896	5.95076237610091	6.30933331278122	5.99361195974872	6.57120801692397	6.589225006787	6.40579556032877	5.46349521569838	6.25426349649483	6.42643296761625	5.91467211469299	6.57384669403615	6.14058710206977	5.7217170262913	5.5612989402063	5.9298924406446	6.58678981505039	6.11689925218497	6.63964790447822	6.48290627170902	5.17313805241144	6.48679415885911	6.13145379665867	6.04462013403951	5.24699515274582	5.96250033543261	6.0341070329683	6.65692426016667	6.4922262925834	6.06401832716921	6.4516758683085	6.27865127313376	6.26575745607148	6.32469833987944
DLC1	0.107816471483905	-0.0985735714209365	1.13857938319756	-1.79636273453748	0.0570090090582284	2.08973844966475	2.16271354139275	2.27605992702547	2.08005732969237	2.45076767756206	1.37133537694343	2.17978229854819	-0.482326375296504	0.911509966920516	-0.193846296320607	3.02168459857292	0.0682877355215096	2.56051665574071	1.75408346787468	0.581581897851202	2.33456534342089	1.80531389693467	1.64169019164429	2.2133852551934	-0.060756807225955	-0.4376152602808	1.70383581903245	1.16181495485774	1.69783118774966	1.54616188911427	1.07387297660314	1.11287772547094	2.63715763993251	1.46285909689457	0.839229170854438	1.48413755858122	0.00661128930644818	0.0314138492144291	1.39099725143014	1.73312821505618	-0.00495763238693719	2.83454637757052	0.649227192737718	2.40711746897407	1.16965943551863	-0.474057316100926	2.48941329007317	1.74330835456635	2.05413673394329
HTR6	2.43425977232814	1.70259995184552	3.15638030805381	2.33040782795197	2.92202536572983	1.8773145405566	2.19229284101302	2.7662576972772	1.89029302068775	1.20410682243929	2.47254482834918	3.1697021346073	2.56500834779317	2.53114500986948	1.65990566313471	1.12421890046452	2.74062469045738	1.90133012868938	1.59074792525588	1.98663271294834	1.75287657332844	1.50052751084858	2.6860002934209	2.47010715863243	2.264314051569	2.6225289793174	1.6483059811166	1.45018655679081	1.5716474400263	1.85894249730648	1.06076549153667	-0.107683378401726	1.71742646028061	2.16436089343664	1.47978979572477	3.09694104868037	2.40200404490155	-0.680130066393317	2.49734844952381	1.4440657296411	1.43345474342475	2.12829953132316	1.7480141741747	3.2304688008491	3.52127070519714	-0.273986983998293	2.6925617235927	3.38693067624933	1.38446802949353
ANAPC2	4.12109884946092	4.46048138997722	3.22165438213628	4.25515973594019	3.91777297099787	4.37875453696061	3.90960442599201	4.26195895560216	4.50656985639617	4.68239920316004	4.08792038547952	4.39422667205467	3.92959268589315	4.25759518346257	3.78614910662142	4.64876977700138	3.92959268589315	4.87145279477598	5.11282373851446	4.03277471334562	4.74298284530195	4.93632669854904	3.34291275858836	4.98693221848539	4.01288737358756	3.80785374576856	4.1268248578393	4.32977331841347	4.51146124432	4.42691747758377	4.11133959524378	4.06268329865402	4.26282125058777	4.85914779023807	4.00400680030351	3.80459576037514	4.77477151447698	3.8581026213479	5.06301477119333	3.9383371340096	3.83057199639655	4.68322265324258	4.90688336758817	4.60558427158584	4.47965495600022	4.19895579989056	4.51561508638554	4.52810388930234	4.17176443433997
CCDC87	0.312604327554369	2.12473620113653	-1.40627582767608	0.436665086657427	1.07387297660314	0.501251408055678	2.04018840489921	0.607171272455487	0.572747205102205	2.62329580318473	0.384563675619519	-0.474057316100926	1.93489764937422	2.60471156125736	0.380351112048479	0.575110468547299	2.61242182823375	1.38277880598471	0.376295736610241	2.60542780985429	0.619032399743847	0.864436376306012	1.25062235504399	0.566499707734792	0.380351112048479	0.340007050416413	2.83159926403368	0.762856463229051	0.684406958132029	0.376295736610241	0.864436376306012	2.38218597900335	2.04431034411538	1.47200742935939	1.40620167154003	2.16436089343664	0.646496456877655	0.742982974656474	-1.59948966082197	0.352394829350185	1.26365905120764	0.315720107654099	1.72599435843852	0.377652800095735	-0.392060586110169	1.93047947108954	0.799307628913323	1.01833235465518	1.11287772547094
RSBN1	7.21611539962091	6.20628492200718	7.08437769029348	6.94121859660304	6.99157999084302	6.60779435365071	6.40997781828487	7.12769733709312	6.85815276871354	6.87860372794408	6.83492941976405	6.88172596381159	6.99467063367058	6.3621681336277	6.51775082839494	7.14794947093476	6.7230278694922	7.099867644688	6.84038272503382	7.16495687980519	6.99946315645188	7.12393632418247	7.27886217018779	7.23437958435914	6.84038272503382	6.61060548022276	6.14058710206977	7.19554846974129	6.55253438767038	6.69886408836808	6.71035808902617	7.05424384093396	7.05866979663588	7.09026526172234	7.14025667314993	6.86455621604421	6.4922262925834	6.7919063848964	7.07787329796732	6.97161619549634	6.61357827383855	6.73489411619288	6.08298364196704	6.84702034208203	6.80032044074529	6.01884912491677	6.75675624434453	6.6666495936103	7.11379745317535
EXTL3	5.59720719844785	5.49489483431112	4.91372469442248	5.54761534439901	5.31756977112891	4.96155314594511	5.98127141265556	5.90241846775912	5.99186673252778	6.00222104402955	5.69051040906609	6.1954440444764	5.12300802062187	6.06489585685344	5.22223124534274	7.07787329796732	6.49056291852333	6.83162393279139	6.07038326693887	5.79455624322648	6.02202152304043	6.19628255850813	5.49872348835715	5.98712015630576	5.38037156030869	5.78827617312877	5.44418485377325	5.43493686368247	6.79927228427977	6.17759270218745	4.91915505425678	5.58892956063482	6.25426349649483	6.13885793427955	5.77977822119159	6.51775082839494	5.43564262672188	5.63267725966098	7.04483549333767	6.05538348006959	5.86062333966984	6.4439015760249	5.98791513147082	6.44024918870814	5.84710304304848	5.57922934057027	6.68502866377005	6.73092339984938	5.90159879837165
C5orf15	7.67944978109516	6.36834759120775	7.79798883381502	7.64565070573916	7.81441224923336	6.82235266721835	7.20871623896066	7.61232812643136	7.45603619985831	7.61976346544736	8.33866495398528	7.5558304469361	7.76501848615892	7.29548846277758	7.64165694113394	7.27600876449418	6.64051169939851	7.4823804375623	7.12029856647815	7.58063853139555	7.54204054857476	7.70742447957042	7.3855571054767	7.17928659283059	7.91241099027816	6.99592175098834	6.62133729881999	7.13520744454794	7.31141102268601	7.39799803937226	7.26708945322376	7.82888265519731	7.38114264351014	7.47750786179842	7.69584843470311	7.39630390712079	7.05169707266475	8.08231178670233	7.26301199824528	6.66089490246538	7.75535668142595	7.51411083568893	6.77927428199011	7.77125570123912	7.4318687202549	6.72898188624213	7.5827743091025	7.67030371336986	7.3765481099684
LAMA5	5.24699515274582	4.86227762670537	3.49593888912737	4.33245823375262	4.69896986536248	5.94077605737746	3.40902783507307	4.77151843291833	3.18357169403381	2.47430765842302	3.53187642225654	4.48047206577142	4.27372354759216	3.79547230101676	3.71723668342085	4.32893306493037	4.43529035014083	4.69397323066502	4.00872534308208	4.50983977085241	4.52478320383678	4.51064616520858	4.57599283612968	4.40420467423377	4.27036447483185	5.31453480238087	5.0493745830595	4.16921550257539	3.17839604174001	5.13930805666657	5.35401858228187	4.6111525415301	3.39905471458791	4.52876742209965	4.23136665210598	2.38793695033742	2.86514488636957	4.26541492790674	3.08951833856754	4.30877620856547	3.64913632949062	3.76908597109241	4.36721322467861	5.12144998385452	4.21230847233124	6.25518837919533	1.41723006557731	2.18323206154087	3.86691389108064
RGS14	5.56282654562179	5.74094739446272	4.60871255636191	5.25505820632141	5.05786345400526	4.90937787862775	6.03166904504803	5.45676138453907	5.42759852460871	5.30244653407347	4.77573969373053	5.89859486800404	4.90229113951695	5.58517662189721	5.52180127017407	6.14778232796973	6.55542487262663	5.92756097061293	5.58517662189721	5.30319935872177	5.40368649221147	4.91693288112663	5.03013947715238	5.41637201446714	5.24866692146493	5.82423899833726	5.57278227584563	5.3221283800705	6.04375516781055	6.0696178488409	5.40233502450517	5.33473997978188	5.76356316890404	5.79744727643779	5.41712221119756	6.13145379665867	5.07845456574034	5.29793096251544	6.74867945826855	6.18121862960305	5.55984059918174	5.84561149163864	5.87812744469151	5.96972618132084	6.27106392112613	5.60335463197975	6.27262481604351	6.31954745304374	5.04486947045825
ABCB1	4.65034931022711	4.26874605398472	4.68239920316004	4.7732709585572	5.24942631947809	4.5966753574382	3.78694011460064	4.75139353969899	4.60647009494514	4.85991713625678	4.96083507075247	4.63243931971394	4.78063481592491	5.07548493100833	4.23489234376669	4.70641553249371	2.62706185819883	5.34720842959381	5.27206984515649	4.90382250685407	4.77151843291833	5.14711364091248	4.67175837328942	5.33618738189209	4.78619595213655	4.5403531808474	4.83442453073573	4.98930657244799	3.49967971824332	4.7677299808027	5.14183208710695	5.87893350124141	4.29294817427485	4.74821705581267	5.36089616514691	4.85313595467298	5.46737891284874	5.20136283454403	3.76750939223841	4.27118297895051	5.05239709153789	5.02457805606697	5.28111642329	4.69561361869332	4.46675126237004	4.27961958107748	5.1049557899826	5.16787241358097	4.68004216050394
SLAMF8	3.15100482507583	3.14523007639797	4.72794293396743	2.99633742094896	3.30392870909401	1.63102176894536	3.14313202633251	3.22675959544291	2.54544946682686	2.04431034411538	6.86557535215822	2.24738105302325	3.26320787240626	4.15908120156192	2.00799874397573	1.98860153580844	1.42048464527056	2.66262833222195	3.40826502623691	3.86836623948435	1.96280527127503	3.52519458680028	3.14966044260479	3.99676292978733	3.33909133108001	2.4886348804875	3.63497821761605	2.74525995476659	2.10928366989192	2.40450902517622	3.05980268167373	4.35856538106866	1.96912936646719	3.1697021346073	2.7607613452607	2.19044433384779	3.4747808984285	2.6911128827031	1.64043217380892	2.02460845733919	3.42179621214434	2.30541243022177	3.81490695035232	0.869569563131614	1.62444615599901	3.11783460724904	1.49016535218634	0.844342876765907	3.08020103492666
PRKD2	8.13965566138615	8.38036652762109	7.59127263470862	8.09229411148813	7.82888265519731	7.73751305781852	8.66773511798818	7.76112616188426	7.87534782329724	7.59288056282627	8.21678013776864	8.03986995020021	7.78744830194814	8.41733137182968	8.18890333657313	8.01890300815807	8.32568637453219	8.11460781145866	7.83487745879977	8.14723834707287	8.13965566138615	7.64757944536042	7.70360587235086	7.8078447600571	8.09952299015136	8.81082629216699	8.35469525741738	7.63592129340532	8.03073662027878	8.3060707908309	8.1169637185752	8.04657602122982	8.06583319222428	7.49884035330293	7.74957005831972	8.32568637453219	8.23894824632557	7.90990070573255	8.25326920854585	8.53423005875329	7.76501848615892	8.25326920854585	8.38989638072377	8.06341983078469	8.13464174203366	8.53847640491017	8.0258323494886	8.09229411148813	7.61777229557419
GPR151	2.22860854542593	2.96019064827661	0.280848319010966	-1.3570586952956	1.68546087629097	0.311360165032566	2.46924783451549	0.35121313630991	0.345131333000574	1.2598210632255	0.562494201838614	0.66725450394598	-0.447224271941101	-0.937720187830696	1.99155931095805	2.28348031478541	2.38456353788159	1.95666619021141	-2.84802404384301	2.25458785731204	0.36977865039044	0.506978044686955	0.32884832487994	2.24649743788229	-0.567214025806757	1.37133537694343	2.69484288197333	1.72599435843852	0.397415686696689	0.245695930023117	0.609596150918492	2.49876492876706	0.198984855299019	0.371125501031933	0.174067192694741	0.269501729985513	0.955149324512824	0.220623575316496	0.31474152622555	0.218668489028741	0.646496456877655	0.203219790077412	1.63510946158171	0.236858039118291	1.68301443727833	1.14968232184498	0.0726864138911433	1.33035869194944	0.0957658289384309
NRN1	2.83531596558485	0.440439104558567	1.5689772646957	2.12280400055658	3.02389984236976	2.44354002286192	1.79075951814045	1.12635380305774	1.30047932622184	-0.0424471556137797	2.8307279133083	2.60242107843967	0.562494201838614	2.67407959415737	1.91615380262122	-0.0584777691650533	1.51640857732791	1.05191180746274	1.89436742969755	1.83194001339346	2.35202774877688	0.257149482120752	3.05910902677169	2.23118323017013	2.58339154513732	2.36204031872924	2.01998289882856	1.88605049525585	2.00983764478713	3.17048643353402	2.43096777697911	2.72594714112834	1.44099443282565	1.23172942268359	2.04813828033251	3.10855331444052	3.24638135394449	3.04979987280186	3.34956724072174	2.10741191559584	1.9974983240579	2.06047782961794	1.89121309526725	2.63397008995838	2.65810804917252	1.0016539657477	2.45706950085761	2.09652948555042	0.730129829998744
ZNF699	4.37805320189215	4.0234653900372	3.51381732994998	4.5036843369937	4.46519575509552	3.37249822641344	4.96640576211059	4.85447923420851	5.13609969031786	5.18339462295772	4.39090612626003	4.35933390406129	4.79654262453216	4.52243728927771	4.2511124703193	2.28438557040202	4.18094949195179	5.27206984515649	3.60533545787105	4.90081184721454	5.10340320520744	5.33270516463292	4.84691963537104	3.64044981134197	4.49734770653461	4.33422971258452	4.28851931077516	4.49966277455956	4.90452284539011	3.96245239216985	4.01687785627892	4.26452952391559	4.92702835595242	2.71695823912793	4.26109885341693	4.85754251539871	3.28593015209766	4.78379589064882	2.96826964896967	5.3221283800705	4.02928060671852	4.47807710292422	4.34174022048745	4.5966753574382	4.47234113804593	4.33245823375262	4.93315528124828	4.66159182454749	2.69195243944673
CA1	6.90849653440275	8.73089208750513	9.39879295472507	9.96805337706937	9.063239259415	6.28051314848444	8.54271931170997	8.49162152148578	9.24191390162752	9.38124982779956	8.08231178670233	9.5422139374162	8.16029384493391	7.18165163230028	8.74053598047564	7.44461056210577	7.35366453221999	9.15730023952743	7.56981004737721	8.56343217753349	7.5715281945655	7.60040465638713	8.6332046174787	8.55941597561324	8.71625479470562	6.96517005348814	8.18113063900541	10.9152435210532	7.18768244665971	7.78348793586151	7.7959594432032	8.68142274373103	9.58657823572859	8.93310669179984	8.12970133146097	8.98251950370699	11.5035211443161	7.82053859765941	8.83178693668734	9.70322276705738	8.10458851369475	7.6570514651469	7.50875473059747	8.6371899542639	8.09952299015136	7.19423872368808	8.33175085614106	8.289070678485	8.05854739149281
TRPS1	3.47935800073388	3.46853657135986	4.74298284530195	3.14181024234604	3.05123409974504	3.94732789801447	4.26795743088254	4.0862608791093	3.64370314468214	4.00559442080707	3.87004410878231	3.52519458680028	3.76154729457389	4.08001382413994	4.20993177138975	3.14448698839279	4.31585196793425	3.56053184925696	4.09985821813155	4.04906941200248	3.80299192168627	3.20320650156529	4.96944163508846	3.5653368292732	3.67705421520766	3.4280856821429	3.95658435534941	4.23811063047647	4.85682267357862	3.83330795081089	3.50612106542705	3.29647845055521	4.40259586923808	3.00722774584254	3.37533335695456	3.60617606114002	3.70390259023187	3.95658435534941	4.37288531570388	4.64567304675618	3.77564751414336	4.254327856015	3.76750939223841	4.32719893103897	3.73860026834667	4.06598122271532	4.042987483839	4.12271499166401	3.89639940293016
STK17A	2.76839815103386	2.9876554633252	3.41876233343391	2.42695593605461	3.46617497095708	3.00229174995233	3.26520369891749	4.13938594099964	3.10855331444052	3.27237276773046	3.37927832936104	3.52664072307069	3.09694104868037	3.50759760978722	3.75264032867056	2.97049984566415	2.86453807255232	3.46470767205191	2.61242182823375	3.79802236593223	2.98460158022806	3.31556821487796	3.56053184925696	1.97196050850743	2.55344341444888	2.74738798066283	2.6925617235927	2.92910559860867	3.18424069265469	2.75917019215977	3.28213751591879	2.42538016424512	2.72594714112834	2.88041168769446	1.90256077248523	4.50983977085241	3.52127070519714	3.48709455661783	3.21429474544981	3.18424069265469	2.89853325068939	3.31052657584881	2.90170822458177	3.66826502741151	3.43557434204467	2.68267881854317	3.78614910662142	4.38935821473223	2.8701865869342
MRC2	1.06281636987984	3.81254514147937	3.13592557174234	3.50759760978722	2.89942589785514	1.62600727623362	3.10074225350033	2.19412954462561	3.24359211725432	2.86789051557062	1.7270866490438	3.63260069043198	2.83159926403368	-1.47865063128946	2.50260874024841	0.0902765811815296	1.42210577602241	3.02819142594662	-0.251537520903015	3.1396006573655	2.92282223350855	2.55344341444888	2.99472949334805	2.6655125585033	2.92061283318369	2.86016766237638	2.4350386274833	3.01532372290905	-0.101707055742843	2.40373887304808	0.440439104558567	3.19317224531255	1.64043217380892	3.20400968225169	2.93058577839491	3.54962313004975	3.29864013457742	2.95740290084414	0.957472379296987	3.74041152815632	3.1850062729706	2.00418209720213	2.9328166861081	2.40283784075467	1.79545705645351	2.46085797262209	1.33762608109961	2.9560453401886	2.54851910464846
CACNA1I	0.197896718243511	0.140585014964727	0.292855931068701	0.853862467867938	1.01596507747933	2.71695823912793	0.267557850794435	2.87904020049986	2.16346024797017	2.30102617092844	2.12924497820476	0.160272883276499	0.150260923071491	0.212988344866032	0.243813373684087	1.78718436218461	-1.00329056845836	2.91482501032834	0.909295405566697	1.07203009566414	1.79195808714293	2.69484288197333	0.776402048570936	2.55259193325833	0.191863970010012	0.21203209089398	0.799307628913323	0.323420688088691	0.416920868927373	0.959562121406996	0.38310566448235	-0.199022116162719	1.46452057427861	2.79382714148502	0.186340222907315	-0.095842626920072	0.617002252972256	0.225900971628605	0.83406795110699	0.222601416180522	0.220623575316496	0.21203209089398	1.57032006849233	0.244841809771779	0.214895444647486	0.472278504037944	1.33576971635653	-0.557667494216472	1.27504053446599
TCF19	2.22782520942994	2.49262289816576	2.59796420463124	0.879079167623227	3.2304688008491	3.0146253049056	2.10313930005541	0.0410838328132702	2.91696293439734	2.28628887080883	2.78781019687672	2.92202536572983	2.86720617717162	3.00361617757727	2.00333178979555	0.0107966493884862	2.23200334791216	2.23037626419381	-0.837642797314846	3.03975721874606	3.3612867436715	3.33634707193267	1.271054539958	1.86105063707501	2.58792357051403	2.26801858284803	1.61224686380286	2.83746556428206	0.0238210400577239	3.01532372290905	3.81886479643816	2.44582722109413	1.32376295832251	3.3444384999252	0.520954805309928	2.4848918003681	2.28795468233753	1.49173708263093	3.25303953938268	2.03042768422413	2.59186803961162	2.75405189345647	2.38865126531749	3.03829546606354	3.1797036481751	2.88759717436483	2.30269428562239	2.92975605387175	4.01531552866193
IL20RA	2.067066303309	2.7547928725124	2.01595327582093	2.69630563647267	1.89328666814767	2.58339154513732	2.1140446674473	1.73312821505618	2.69484288197333	3.21353698833977	2.42695593605461	3.00722774584254	2.54149567734415	2.40200404490155	2.67178860294782	2.92910559860867	2.21771686392081	2.79752398125488	2.30443526784601	3.21726272251447	2.66262833222195	2.1669813174518	2.39609377411914	1.70259995184552	2.17686820239444	3.35898167097839	2.00418209720213	1.85355620012946	2.54455252422178	2.94297821760442	2.33625237763729	1.81324413717255	2.74062469045738	2.6809561383513	1.82955027352667	1.80880924985827	2.09472434874095	3.02819142594662	3.39379598228072	2.46471209809117	1.58468019388718	2.7414018680096	2.76985482134522	2.62020884698819	2.98327486570444	1.84283890919972	3.00722774584254	3.87552333868168	2.89942589785514
METTL7A	4.16834420068792	4.07256780580165	5.64258905097327	3.60919411789252	4.67513312350885	6.76471753589056	4.59587793157699	6.17759270218745	4.34602536154165	3.74850783344259	3.53978319061529	2.17307366282761	4.15338607832827	5.13689430776317	4.13192714654297	5.28548715415373	4.73305500854564	3.3929921516676	5.73342359831109	4.3106509085686	3.85251262910999	3.83247340060444	5.99752859081763	5.69051040906609	4.24131286186388	4.40012877953246	4.46997387355397	6.30764733395784	6.44024918870814	3.92299431314482	5.05543132080222	4.00400680030351	6.14530035674713	3.98182967776661	4.08070639323843	2.84610471086376	3.30618621503601	4.30031894484005	2.4197918570767	5.11452242829827	3.96998381902167	2.42932843670138	3.91540132968269	-0.690164876019094	1.51345831118334	4.83673981168992	1.6635727780806	-1.14256295174905	3.53415336262743
SPP1	3.23417370805848	2.7429415469409	-1.43038156677699	3.2710894958592	4.03105580802171	3.36360182394046	2.95535829346985	-0.986552480636597	3.66116229597271	4.01765429584207	4.3392705072582	3.56952378899075	4.78855730765386	4.80907908816161	5.42354278573849	5.36027117153215	2.19964897975736	2.37698083007345	5.01903692705167	5.2260852592474	2.17228857838559	2.82053364926633	3.54962313004975	3.61249080269918	4.71366137366955	3.70969545642101	2.53114500986948	4.41938110881404	3.69979537953424	3.2289373684295	2.56647546388015	5.32294424999295	4.98458334668161	3.2297246711123	3.3695180574307	2.42054910124828	2.09743982302829	5.07548493100833	4.45792157428043	2.28026147416435	-0.310065995406524	1.92392171288596	4.18094949195179	2.44748625329151	2.3136717199992	-0.213037547749938	3.56875946011296	4.08001382413994	2.34046517394847
CD68	7.54705971881613	8.30906293229186	8.24753345664459	7.45603619985831	7.08437769029348	8.65049539863318	8.43065517028806	8.0440400852775	7.47109853602987	7.36674336047671	7.83686626157542	7.39442144543735	7.44612263300762	8.42040237642655	7.75129009949039	8.0440400852775	8.61139911615996	7.18165163230028	8.64153109488567	6.99946315645188	7.59127263470862	7.34735816021238	7.50066163772432	8.08737398479909	7.82466126872693	8.25326920854585	8.89340629644159	8.24207113289938	8.45814786196219	8.0210958396109	8.27999113341665	7.18396935487127	8.17080875009504	8.08231178670233	7.44940735864891	7.2370165115526	7.2571983946256	7.51929721307413	7.42720923420571	7.88212143436695	7.54886260901527	7.3310701507179	8.3965440344053	7.32118325917394	7.28880127402223	8.40000439216667	7.37965820150714	7.50708041104189	7.66077953927306
RGS2	11.5035211443161	10.6858043262869	11.5035211443161	10.6410463779498	10.6410463779498	11.158130556967	10.6410463779498	10.7367095138275	11.0219944609559	10.4275351293041	10.3295464228027	10.6858043262869	10.5034437201117	11.5035211443161	11.5035211443161	11.5035211443161	11.5035211443161	10.8483103940841	11.5035211443161	11.5035211443161	10.8483103940841	10.5915424452236	11.5035211443161	11.5035211443161	10.4627250964707	10.9152435210532	10.5431788829549	11.0219944609559	11.5035211443161	10.3601174035867	10.9152435210532	10.7857324001161	11.5035211443161	10.5431788829549	10.8483103940841	11.5035211443161	10.1245622060094	11.5035211443161	9.81084564534168	11.5035211443161	11.5035211443161	10.3029034767762	10.5034437201117	9.44998293044166	9.28772149219593	10.4275351293041	10.2730670202953	10.0242068747854	10.1245622060094
GOLGA5	6.46500919622278	5.95311579114586	6.22460228971684	6.40579556032877	6.81506764947185	6.41520121212625	5.92305761852455	6.30764733395784	5.9298924406446	6.14143652906071	6.69886408836808	6.4439015760249	6.60300876832647	6.2377654594271	6.55931041625771	6.10466927103761	6.20239860643986	6.32043977077211	5.89539327797238	6.4922262925834	6.18376829685308	6.53902649887984	6.23428284104897	6.07506933576057	6.5747619421147	6.30180343499547	5.95944879380522	6.03166904504803	6.27678893860924	6.33002773767041	6.27505922718496	6.44482714718451	6.32469833987944	6.06489585685344	6.5187139375593	6.83818093106023	5.96656542349716	6.67923227396618	6.09258187456016	6.25842215443762	6.39369280863165	6.35759941551601	5.9579600783857	5.90548060392954	6.30933331278122	5.968170601565	6.42551405345523	6.32294631324838	6.62987019218693
AKR1B10	2.26971043625994	1.80531389693467	2.25098573281306	0.403947684279364	1.51345831118334	0.111871363468464	0.43018465686781	1.82132733054079	2.09743982302829	0.175179655560221	0.0381177517599355	2.52118640315865	1.84177100514223	1.60144521539636	1.41547478103765	1.31375304731524	0.0587553200943086	-1.08588042498729	1.82821595292789	1.65732983223405	1.71388948040907	1.62833219479832	2.26615716775741	1.17945349379434	2.28795468233753	-0.417968865231226	0.356422260358345	0.0971484941511926	1.75897668212285	2.75835606703967	1.5289979098795	0.816627763250617	0.46306876991689	0.153694452443983	-2.75154571595304	2.34120519120394	0.523052837562174	1.8827434158672	2.72144930118077	2.32722499693456	1.67911804087547	0.718355383442348	-0.134272648526392	1.69025215483051	2.27863125758087	0.757980995115162	0.115937657876101	2.44748625329151	0.0201553745276088
TPM4	5.5538055521771	5.73491260035475	4.81293459749562	5.09522607878634	5.04486947045825	5.88048758480932	4.79281531816362	5.14644400829882	6.33940006936234	6.16935526929498	5.39251295598133	4.06347453625291	5.65850943890197	4.51308148826794	5.03157154092678	5.7054334354462	5.11452242829827	6.15660758450745	5.82731314746875	4.83139911032909	6.33260679304252	6.29181269412292	4.6981099885448	5.07301471673351	5.19401003851572	4.70555315013574	5.2139346689314	5.08869433202887	5.61475882239875	4.47309694187347	4.3392705072582	5.15463872462134	5.19401003851572	5.60640864275261	5.57362375449945	3.68663455180653	5.68807244397465	5.45522479698976	4.48876214310012	5.71110216891303	6.01175012495659	4.49528510365577	4.89441900091185	4.63090320263529	5.01832861965678	4.80831425951383	4.82211026256298	4.64951444362436	4.96155314594511
CDSN	-0.113689700356632	-0.20374862964251	-0.0153191390839603	-3.23064500977513	2.35699921033344	1.11065931062069	2.36856718447681	1.08712889019238	2.23200334791216	2.21428410843712	1.59074792525588	2.22782520942994	-0.113689700356632	1.55880311688536	-0.0932313341280203	0.0363119827826448	1.93155682796735	1.87418357683321	-0.0324396170983208	-0.123810690124922	1.44099443282565	2.13942435892144	0.0519780732731995	0.0258245756282652	0.297104539564806	2.06794993873191	-0.208446273516801	0.0148244574265492	1.3500639991473	2.46471209809117	1.67009071680398	-0.167697576325706	1.6635727780806	1.76309559866823	2.57412221240937	1.9483613057273	2.22782520942994	1.65197207648164	3.52815891733382	2.23687973199666	-2.65657950381558	2.89332030871556	-0.222925281704682	3.57479525688409	2.94002377183311	-0.222925281704682	2.79307151885342	2.79160022745431	0.959562121406996
GBP1	5.81999217376839	6.31598128316372	7.25600086533985	6.78241333193075	7.36067379416759	6.38275745588576	6.72898188624213	6.82655658748703	7.93578137691604	7.7959594432032	9.66207097228146	6.4803650267756	6.45704224781339	7.74353609310671	6.47138001977872	6.0942301597464	5.70480140139554	7.00558420571052	5.80036744899313	6.26652325787254	6.02600285645426	6.19202165323709	5.54761534439901	5.53922492864874	7.9770456788427	6.60112507932319	7.04104859140579	6.42643296761625	7.35057648583648	6.11204853829117	6.67923227396618	7.09278805117521	6.38439289379373	5.60715980135636	6.91822527265978	6.77624011411996	8.04657602122982	7.33261566580508	6.86253182190738	4.95477014288383	6.78039795541833	7.21492849983475	6.72599313869743	5.64258905097327	6.79927228427977	6.86253182190738	5.82894950561947	5.77071020972376	7.27886217018779
NDUFB2	7.94890310070117	7.6759188684368	8.20269245217724	8.12399253293178	7.75535668142595	8.72618195551334	8.64153109488567	8.51882695635899	8.00730697099393	7.99523161221172	8.43065517028806	8.41371889516837	8.33175085614106	8.53847640491017	8.14491299605551	7.67944978109516	7.8078447600571	7.70535983538357	8.27084247709742	8.18610655168118	8.42396176187085	8.55941597561324	7.65313903484717	8.26179461834773	8.13464174203366	8.57517806087431	8.48752856339669	8.06583319222428	8.08473722297497	8.58676560706201	8.76068042401447	8.11460781145866	8.30027761717867	8.01890300815807	8.01683371534896	7.52084164149213	7.88212143436695	7.92923166284253	7.9667685324467	7.67764218087728	8.3060707908309	8.67674251264045	8.56343217753349	9.0500431090212	8.71184469425049	8.38695200035925	8.47358228304569	8.64153109488567	8.76609233048468
CLCN1	1.87621762415012	3.08734112162608	-0.0256200514511039	2.40957843771417	2.19864251153368	-0.00495763238693719	1.94127919590601	-0.0350050815060956	0.0396636087588399	-1.86452584658415	1.80981613923138	1.23172942268359	0.318044363774363	2.11117769540784	2.8067790152174	1.33411498063718	3.46853657135986	0.0473382308302518	1.89029302068775	1.98768423956888	1.43491132788089	1.50611198552779	0.0396636087588399	1.23527218042052	2.05946707390416	2.78636343868708	3.37396394256715	-1.40627582767608	0.050567158163698	2.02747012555007	0.558616535045641	1.39243678181928	0.897154437429823	2.06794993873191	3.53740366095075	0.859309101055166	2.17586721031767	-0.273986983998293	2.30957697298774	2.15988254312824	1.82244466750267	2.10405394378291	2.56352551881	1.72210168819009	2.78030196713427	2.13594653561755	2.10669053151048	2.12567242703484	2.73535072814749
SLC23A2	3.27838740323483	3.65792831022975	3.46939122090782	3.63808364135391	3.26520369891749	3.31975088981065	3.72537148423104	3.5764053199419	3.51150426377752	3.83773971501326	3.17194132961344	4.1202756327709	3.64464083760826	4.20313097701243	3.67552083855366	3.52969406535589	3.49967971824332	3.81034404106853	3.01532372290905	3.62791284559059	3.80382995090423	4.02514180668212	3.01165681159422	3.49523009604922	3.42030312380862	3.80541130224696	3.68744347017324	2.91207726715971	4.07700939772208	3.77564751414336	3.64609663201211	3.71058022944824	3.37396394256715	3.77064226346409	3.71466441055647	3.42734617964481	3.65792831022975	3.57555051059705	4.41135983002937	3.07168496609025	3.49190279536497	3.87552333868168	3.81738990950116	4.6363683247425	4.042987483839	3.64767222369879	4.50983977085241	4.40333757820355	3.33909133108001
MTHFR	4.51394914515876	5.17390094191512	5.0363074406872	4.86694050913716	5.25804603053115	4.55634947145015	5.15712778040385	5.36089616514691	5.51344147413367	5.55609573802184	5.19842503187362	4.85835682027521	5.0777177780995	5.33473997978188	4.8690123683363	4.05152785653169	4.8181799105273	5.43958430566927	5.2245082771059	4.43284478708397	5.3984173375341	5.47650101039773	4.90609851682684	4.55167110541951	5.07998097238768	5.62519784426974	4.25759518346257	5.28478439724479	5.20889546836122	5.28405681387908	4.84454129340728	4.44438860463422	5.19625934769145	5.43714213682489	5.07064891940213	5.04638662939235	3.85488793177215	5.2260852592474	5.83739310014436	5.2139346689314	4.42110118433011	5.14420760758049	5.06757477595162	5.01372237134617	5.29337100099478	4.64215271789534	5.59936395439316	5.69637562832148	6.02040220052194
EID2B	3.12505252789349	3.45631383620323	3.91616526027075	3.4831446672317	3.59820562133665	4.28439136122658	-2.57415167534622	3.9599655293388	3.49190279536497	3.35827640366067	3.80541130224696	2.19864251153368	3.74538077143991	3.72293832807298	3.44993653089069	3.7155676139642	2.47430765842302	3.54788552290838	4.18008630485333	2.81777521489765	3.63497821761605	3.89639940293016	3.00011283794728	4.28194022827582	3.21277096309123	3.4036543903344	3.7180562804019	3.79385308053566	3.57404802121728	1.72089079135862	3.08020103492666	3.95920185718178	3.75339037707395	2.63472455523617	2.55808235429514	1.53789335130848	2.45627800630299	3.48948990776615	-0.17627361187384	3.29647845055521	3.58684091370698	3.17330092834188	3.94812103601698	2.1082815761574	2.23870267302662	3.63647446420852	1.28363694324789	0.99655970804076	3.34370217775937
HLA-E	9.69005261209429	10.1690230488364	9.48059585118801	10.2730670202953	10.3295464228027	10.1245622060094	10.5915424452236	10.1245622060094	10.4627250964707	10.3029034767762	10.5431788829549	10.3029034767762	9.91769789179022	10.5431788829549	9.96805337706937	10.0826194260982	10.3295464228027	10.3942670133488	9.96805337706937	10.1245622060094	10.3601174035867	10.3029034767762	9.69005261209429	9.91769789179022	10.1945833019138	10.4275351293041	10.4275351293041	9.90265196754414	10.5915424452236	10.7857324001161	10.3942670133488	9.2656254358886	10.3942670133488	9.55333700590099	9.93484995109874	10.6858043262869	10.0242068747854	9.72719808588616	10.8483103940841	10.5034437201117	10.2730670202953	10.7857324001161	10.5915424452236	10.3942670133488	10.6858043262869	10.0445811480953	10.8483103940841	10.7857324001161	10.6410463779498
TBCB	7.14370549443789	7.18768244665971	6.3401092481459	7.06561383622512	7.00680184452318	7.11620866445336	7.63592129340532	7.3520662493167	7.1098920995288	7.26165009552546	7.31141102268601	7.78348793586151	7.03245335228686	7.260018792212	7.21995717202044	7.20610079611638	7.43339723360355	7.50392466634301	7.34909320113458	7.00439506147152	7.51760540676986	7.46757121966257	6.26575745607148	7.4576351246516	7.09026526172234	7.52265726802539	7.51577216555343	6.98434332307269	7.32941698643153	7.63592129340532	7.11905320695231	7.4856844136172	7.16495687980519	7.5298838420865	7.08179368606132	6.81506764947185	7.25197381438778	7.27449525666245	7.91435036630748	7.20979361685565	7.17026777507411	7.71961118327356	7.65313903484717	7.94672887220272	7.87534782329724	7.33550522580926	7.84720808173507	7.68112966635206	7.56828048287329
GNAI2	8.62926509327038	8.55063739902086	7.61232812643136	8.1839778058596	8.07280107816927	9.0006664379773	8.38989638072377	8.56343217753349	8.62470413142092	8.45814786196219	8.16302769126165	8.46982729833747	8.20269245217724	8.20541800539856	8.29731295205606	9.063239259415	8.85611577625437	8.70694151155391	9.42836738868038	8.41733137182968	8.87193682835744	8.70309633237113	7.69370762558766	9.12611496088992	8.45417541713228	8.23370862675925	8.81082629216699	8.43774002496859	8.74505937520807	8.05341169127561	8.05854739149281	8.45068699879314	8.48021011372843	9.16481146365663	8.27421173687478	7.90342724290237	8.20852910702063	8.43411469556766	8.78032675320757	8.33866495398528	8.71625479470562	8.3060707908309	8.76609233048468	8.33498534361174	8.49162152148578	8.76609233048468	8.52979301289695	8.52979301289695	8.48021011372843
EPHB4	3.88099010748532	3.22243518147103	3.64980324637631	3.48012047495022	3.5144508746638	2.62091336144399	3.6316988443437	3.09694104868037	3.12793592811033	3.25946725613895	3.51969491217361	3.31831731615556	2.98396540355119	3.30909675076137	4.13273450753034	5.13930805666657	5.07301471673351	3.20400968225169	3.79295153686795	2.97281916453494	3.26461703301648	3.32490946565756	3.97329989686491	3.53888838308019	3.47408790958385	3.08322249081381	3.72948109222299	3.77216284961726	3.73533659089896	3.47861673821729	2.84118964347496	3.46165680866885	3.88099010748532	4.17176443433997	3.49896962750298	4.32325054598532	3.21142030923834	3.07874814974333	4.4913078626638	3.68336390486856	4.02097543048971	3.14313202633251	3.10430179294622	2.77719740791409	3.35627269747604	3.11206654952806	3.02609931401928	3.72783684933967	3.59530875518111
MED12	4.8897902720174	5.09774762586538	4.97876009641128	4.79029630725907	4.54699938725839	5.08240533004203	4.26623369695638	4.43364518564467	5.00767326781932	5.05011848125004	4.91837965473953	4.80907908816161	4.4344061126175	4.70719729049232	4.52719951948392	5.94460812496891	5.26192431645594	5.40300393242167	5.96026271210498	4.57840258501549	4.89118597131837	4.8647211137021	4.6654856460639	5.96338030375364	4.84058270017425	4.28123948687322	4.84304294129664	5.2245082771059	5.29261904391171	4.71607653329832	4.02928060671852	4.75600592845949	4.83592114843787	5.61835239389105	5.2351309257084	4.77082409216481	5.26893584581629	4.76096552998418	5.68963674413619	4.97648690603424	5.05316089908249	4.51787825255113	5.22002778883297	4.53699301808559	4.80275902144963	4.47398471239347	4.59843056261591	4.84540004624295	4.46593693907413
NAB1	5.68734259947747	4.60965101593596	5.5896094453219	5.35336838207	5.35949984998816	5.67998611593953	5.31301998907065	5.87748922346335	5.52180127017407	5.33270516463292	5.58815374322516	4.33577456105538	5.10104850630204	5.12571395734984	5.30104247415711	6.35421745761569	5.3961475251154	5.90765799643519	5.968170601565	5.17527825817472	5.28111642329	5.46349521569838	6.07671067930726	5.94751692924374	5.10421312964194	4.87211728872178	5.01535253082659	5.8042423730152	6.33339333955446	3.94812103601698	4.76616676693945	5.13528009206567	5.80793281846143	5.83818726971702	5.04095867505039	5.32294424999295	4.90229113951695	5.06301477119333	5.05463479775599	5.47339580174357	5.44333971543465	4.78210935628968	4.76243956917955	4.54699938725839	3.86763420123347	4.66085076484508	5.00070901217347	4.40725389023447	5.14183208710695
GNAQ	6.07818195146621	6.39894660813405	7.40690960062807	6.49602750128092	6.6967469822641	6.7230278694922	6.32469833987944	5.92161555264339	6.69387187463779	6.31954745304374	6.52828452064456	5.44865163002036	6.49857754718437	6.22109954930753	6.79495917096004	6.29869790797599	7.23835234114693	6.47856253875243	5.67028145102037	6.35340296651882	6.15744896938261	6.02202152304043	7.50392466634301	5.3369271366812	5.70186163879286	6.331723359375	6.01884912491677	6.12641409198346	6.53455839863202	6.04294925145669	5.8962203870153	5.64258905097327	6.4932471838848	6.00712166232	5.95648729702009	7.39942099406977	5.75218674887373	6.03325928253525	6.0696178488409	6.75786797733595	6.38843061044285	5.42835026677696	5.88325106397738	5.32141120392594	5.82894950561947	6.22460228971684	5.48038071655889	5.56282654562179	5.40233502450517
SIRPB1	6.5516046566438	5.83958381330422	6.92672316669961	6.63388842762166	6.5747619421147	5.91224471118717	6.90726933816503	6.37490502109792	6.86150265090326	6.87632152733834	6.77203914842514	6.77498349071089	6.23938584043789	6.41348684237716	6.81506764947185	7.11620866445336	6.85506797789517	7.13762483381262	6.47232727070037	6.95250080083263	6.31954745304374	6.43569328825179	7.22791314733003	6.94681577610012	6.64585862577528	6.44999534659193	6.18717920967122	6.86253182190738	7.08320781137828	6.75970992673436	5.92600429050488	6.14453099450926	6.97515303278366	6.89605718070374	6.37660990389828	7.03481219511681	6.51319273946417	6.99946315645188	7.84720808173507	6.47405630288823	6.5694205877702	6.30683439519628	6.26928412777402	6.80142955373544	6.97855541782091	6.21340014458613	7.07539685486423	7.09278805117521	7.11758898228628
ELF4	7.30001728760874	7.44291110184278	5.34163882775853	6.92561495516155	7.3310701507179	6.18212522828749	7.11252727271375	6.83278011871863	6.88380988956182	6.86785978195196	7.29703864116025	7.58791284899405	6.80886600086802	6.5013410715871	7.05526351992275	6.85005442987914	7.67202624492643	6.91187631558771	6.82235266721835	7.0530031034518	6.80032044074529	6.63856157661799	5.65767286183019	6.90948762895364	7.4318687202549	7.16222903669887	7.19676619810231	6.58678981505039	7.11511181921249	7.20345396161416	6.4439015760249	7.09775734077811	7.02157857551721	6.83707832648244	7.30980285937394	7.03363247440558	7.15570461839249	7.26165009552546	7.88407681372937	7.30391298232206	7.12769733709312	7.56828048287329	7.61044094528472	7.37379337904293	7.48875953343281	7.3765481099684	7.46117380217748	7.36674336047671	6.86253182190738
CTNND2	2.15892681826078	3.34291275858836	0.214049876825905	2.59954758724704	1.54047200906426	1.36760731642809	-0.0324396170983208	1.75652860785501	0.274328543919477	1.67526147316817	1.85355620012946	2.66040261281736	2.84610471086376	2.39609377411914	3.41201524597894	-1.56757325287726	1.98347997292798	2.05859115820496	2.11662445664347	-0.134272648526392	0.288493269094939	0.377652800095735	2.67178860294782	2.39609377411914	2.06533670676149	-0.643690647642236	1.91944650513861	2.50559336874111	1.0912707846808	1.18571429874125	1.32872252877539	0.218668489028741	1.50770214499803	2.5894670179189	1.11988028658141	0.225900971628605	2.51484855130345	2.07090159781712	2.25897578007816	2.18766297121398	1.84523859820213	0.156934610245745	2.11579600842943	0.144421710063842	1.83852151602144	2.47347582057783	0.921332242049869	0.212988344866032	2.10483265032721
GPX4	7.55944438833975	8.41733137182968	7.76286294685748	7.48055524884619	7.84720808173507	7.46939343408406	8.64588556921976	7.78538682744881	7.66234656011969	7.54204054857476	6.68695362811307	7.81001877201312	8.13464174203366	7.5367616237845	8.04890307570606	7.15056842417912	7.45274589738741	7.72733953764349	8.23051095138355	8.08737398479909	8.23051095138355	7.91873067061814	6.87964618765803	7.69955741785344	7.67764218087728	7.92084874231263	8.12678096036499	7.58791284899405	7.64757944536042	8.24207113289938	7.96217040657491	8.50319392388545	7.91645026783081	8.18890333657313	7.5367616237845	7.36369461137817	8.18890333657313	8.19421017098607	7.83686626157542	8.0440400852775	7.92498561036866	7.44776317792843	8.36459753040682	8.20541800539856	8.32858812155466	8.40369716620714	7.84513096136579	7.87766565574285	9.24191390162752
EZH1	4.43843781264439	4.23963870770655	4.59436722769978	4.53442979851578	4.17674545062976	3.68112548942089	4.96867859436317	4.32804778435787	3.97503439212646	4.014398037842	3.89255433860758	4.98381959689632	4.22026075302213	4.36090894451776	4.61044248552653	4.51927264083771	5.43642543333659	3.91777297099787	4.1236147499258	4.27600792914872	3.8581026213479	3.41661172037131	5.20206588305659	4.04572087804849	4.57762587616861	5.01453797645186	3.7573952568264	3.59530875518111	4.36557271702013	5.02070119282555	4.1268248578393	4.20571685110554	4.36385037538649	3.98018861853966	4.27372354759216	5.51421725472463	3.8826338909078	4.32082994070876	4.91229818365589	5.28253352762011	4.46048138997722	4.60234053927788	4.27864067619141	4.98930657244799	4.86842772860532	4.62689496725454	5.27272422263424	4.93861198783276	3.67705421520766
BCL3	6.12417209493467	5.4825783291394	3.90684269550704	5.49872348835715	4.78063481592491	5.5165121917739	5.70811146890395	5.55316008354228	5.66160807130549	5.21249301474583	5.90690692490986	-0.877962680317857	4.98772848617886	4.91693288112663	5.37595183193539	7.19676619810231	7.01681628027116	6.12103033118737	6.70172846339956	5.35124117574874	5.37595183193539	-0.680130066393317	4.51561508638554	6.51977630454722	5.83500370055018	5.58517662189721	6.03980438090009	5.75446015633449	6.21855279528476	5.40821908168422	4.2805053706602	5.53833812207304	6.01175012495659	6.5767377829382	5.92459647265648	5.50337207949465	4.95776447695035	5.67782921604899	7.21117812938136	6.27586427755736	6.082186070099	5.53986878942356	5.42906919651142	-0.753444158938832	-0.587779392404551	5.89075565750517	-0.753444158938832	5.55984059918174	5.6946665986189
CCT3	5.53458260322332	5.90241846775912	4.73765442494286	5.31679110608758	5.46589313913127	5.17390094191512	6.02925854968009	5.56504242562267	5.04638662939235	4.5664707029132	4.78379589064882	5.03322349661716	5.30104247415711	6.12417209493467	5.28548715415373	4.78769886064942	5.52318274359965	4.69316429475471	5.36666293835061	5.38597172851366	5.137691304569	4.62046823157568	4.85149706833156	5.41550510384879	5.58664134080189	6.41170186567612	5.93374315591969	5.90617039269259	5.66636415786462	5.6997293923707	6.4024652825073	5.11521456308235	5.56429913312949	4.74738356315406	5.507841403949	5.52255665634226	4.69723949448763	5.60715980135636	5.02376972624599	5.80956082271392	5.44708053115593	4.81437519217544	5.85662890179875	5.50864342028344	5.39929290264119	5.7604921963503	5.43802132578586	5.162609379869	5.22680634741619
DYRK1A	6.42840098708757	6.3621681336277	6.76471753589056	6.67341413411644	6.62045836644737	6.58492049916681	5.93845094230256	6.43654742306617	6.59418404137869	6.4230794145859	6.54286908926608	6.11440304921785	6.29429174999282	5.96250033543261	6.55542487262663	6.57942904415012	6.51045726779025	6.61660349525568	6.48493884102744	6.53005359937736	6.22787576411649	6.4922262925834	6.94681577610012	6.62789563334495	6.34374224866595	6.06888838811128	6.24358660544958	6.38103900314724	6.55074865869089	5.63189743256398	5.89154441043597	6.49136873109221	6.70172846339956	6.27865127313376	6.60009820828004	6.65894465498114	6.60964399014724	6.43654742306617	5.76726955130251	6.50394361759035	6.28051314848444	6.22547395426172	6.1954440444764	5.77142377053378	5.7447467601258	6.3401092481459	5.96656542349716	5.89075565750517	6.80142955373544
GTF2F1	5.60574236644402	5.54472818426254	4.89525572501295	5.67258269843132	5.09774762586538	6.30606447643934	5.51097679259105	6.43401453615865	6.0308451089767	5.87606947438974	5.76280564978598	6.28323007210205	5.52995985578207	5.85105219587957	5.340122081282	5.73956348375894	5.87069097579662	6.41271298388993	6.34182478288224	5.44333971543465	6.37401543881487	6.44117891597574	5.3547933421382	6.25108945622539	6.01338084959374	5.84403262460149	5.75752136451576	5.92600429050488	6.20390903466603	5.83884207578951	6.14697992134633	5.74173306574915	6.17759270218745	6.13054982665431	5.51569408504196	5.30614782581396	5.66955220878373	5.73654655962275	6.22547395426172	5.17174855766633	5.81999217376839	6.50955810510909	6.10714286924256	6.44297992582954	6.39369280863165	5.72545490262795	6.40925681301207	6.45704224781339	5.57060209504261
R3HDM1	3.69176305046029	4.65679296260927	4.93238272179948	4.53699301808559	4.18941612014169	4.78063481592491	3.63969529150589	4.44179232882697	4.3183197088846	3.81958678978715	3.96484399951334	3.32817362436363	4.04197492819044	4.18008630485333	4.03022443558184	3.54386665672981	3.99166036338227	4.1268248578393	3.77904803058546	4.41400019624474	4.20825209349923	3.93451823305	4.72713950373706	4.18436054375707	3.98271157054257	3.91777297099787	4.23310588201005	5.06526830981974	4.37719764268938	3.26966940135283	4.44521477948782	4.30877620856547	3.86238354941207	3.37181613646332	3.00801755515041	3.2573544950814	3.28055264922536	4.13108884641867	3.49755819845519	3.25009782165052	4.08001382413994	2.44582722109413	4.53699301808559	3.5550805157551	3.36802038177512	4.1236147499258	3.70631578787171	3.05187309403715	3.69176305046029
PNMA1	5.41857069839349	5.39046583908809	5.6733413982244	5.23602010826546	5.26893584581629	4.99604956545985	4.46136550789492	4.84912271870522	5.36163208646454	5.40529368449521	4.98458334668161	4.69316429475471	4.84912271870522	4.87526996674045	4.92475307814019	4.78619595213655	4.34267560438333	4.99684431121252	4.75852023895431	4.91372469442248	5.35258882512065	5.43642543333659	5.12960281551801	5.00368850223632	5.35949984998816	5.21925138520162	5.01372237134617	4.73435198307855	4.55325915143991	5.61693283626527	5.56429913312949	5.2313388115373	5.03082461419784	5.07845456574034	4.81068776775667	5.18860741629342	5.48900508264175	4.84304294129664	4.9709596261571	4.70719729049232	4.82673874929253	5.07382754405951	4.54113349109078	4.54996085999521	5.04710791620127	4.90937787862775	4.44179232882697	4.33053629244554	5.56429913312949
REL	3.70892545495589	3.75264032867056	4.93943996085563	3.86691389108064	4.22531364516949	5.29793096251544	3.97089468435236	4.91915505425678	4.67175837328942	4.34844254059386	3.98824215060061	1.79657675897788	3.75828802130214	4.64215271789534	4.05241426706046	4.40505776040097	3.91700694774814	4.92148814061248	4.8058206687874	3.45854638526214	3.94003485428789	4.20313097701243	5.41249929288631	4.68582906498517	3.79457556539806	3.93451823305	3.81490695035232	5.44865163002036	5.58517662189721	3.50832936517325	4.27196087172964	3.84448290058166	5.24866692146493	4.46675126237004	3.56795536054339	3.44410878925538	3.33275924564051	3.5764053199419	2.1739040430678	4.30362566165158	3.70631578787171	2.41186870716655	4.20400556488451	1.29306318023704	0.989559634949331	4.11069506968991	1.54915787922387	2.73772290047438	3.59135837456046
PLEKHB2	5.05786345400526	5.25505820632141	5.45381796288085	5.12433235938763	5.29418798541702	5.22969654764671	5.78337170131745	5.22828508605087	6.0916633482355	6.05375059354917	5.77142377053378	5.8519294153161	5.58517662189721	5.80793281846143	5.52630455534072	4.04488584694309	5.73342359831109	5.84108021746046	4.08309378901238	5.40739735013241	6.03980438090009	6.01640724978119	5.63963532983534	3.35402166863456	5.25175674259232	5.41637201446714	5.40596381226969	4.83209193035902	5.43714213682489	5.40300393242167	5.17390094191512	5.06526830981974	4.90229113951695	4.39595854442878	5.4388695560866	6.27586427755736	5.60574236644402	5.76871976431057	5.57540779023136	6.29429174999282	6.00309513325546	6.00461421048461	5.08786799391087	5.8962203870153	5.96972618132084	5.41781506098091	6.20875263588858	6.2634836510822	4.44092076676576
ECH1	7.58969069512274	7.96217040657491	6.82028331078534	7.63431172713925	7.64565070573916	8.22746763774659	8.2365123399413	7.85371187165304	7.51760540676986	7.5558304469361	7.30844385041937	8.08737398479909	7.49724639569705	8.06583319222428	7.47266685682812	7.19933731390448	7.54359522554387	7.4194671350127	7.87534782329724	7.61391742379454	7.67764218087728	7.70535983538357	6.60112507932319	7.7591024332923	7.92923166284253	8.19421017098607	7.99040267075859	7.35789724679989	7.27283639166865	8.165241691744	8.51130399390587	7.9667685324467	7.59127263470862	7.8225761670778	7.75317538675402	7.45274589738741	7.81216016838872	7.96217040657491	7.8684311494584	7.47902094557161	7.51577216555343	8.51882695635899	7.99985801018607	8.54692118273332	8.54271931170997	7.85371187165304	8.33866495398528	8.24753345664459	7.4194671350127
HLA-DQA1	7.67202624492643	6.0341070329683	6.44482714718451	7.48391527813361	8.165241691744	8.14218479415561	8.42040237642655	7.79210947599025	7.75535668142595	7.91873067061814	8.24207113289938	7.77535736064227	8.23051095138355	8.90379787167276	6.30764733395784	6.20628492200718	7.36218591313766	8.09465447750801	7.21995717202044	6.35957643742839	8.13722009373873	8.31161313414888	7.01235401775935	7.64951404204074	5.53316230464184	6.07971249700006	8.40000439216667	7.04104859140579	4.74461136731821	8.49560575421611	8.59124525096572	8.72618195551334	6.92561495516155	7.099867644688	7.16358249459817	6.61156651581749	7.6759188684368	7.97067466630085	6.84802632501845	7.02022563527311	7.77324456613891	8.46629576242851	6.38757041181238	6.66273814719216	8.38989638072377	8.70309633237113	5.70044957287102	5.70670852351651	7.5628491462155
F2RL1	6.91621079011729	6.17349156567175	7.25197381438778	6.54900781271829	6.46155020258965	5.94460812496891	6.60779435365071	6.50582383905601	6.8067329391493	6.87524005282596	7.45443044031205	5.68144618288606	6.43654742306617	6.69281682144165	7.43793494631363	7.29013332170407	6.98787453933028	6.79402061255891	5.92305761852455	6.91187631558771	6.62895158273584	6.62408737521636	7.56119985929389	7.02157857551721	6.38525310340245	5.98211020738967	6.83278011871863	6.12337606860148	7.67944978109516	5.53458260322332	5.11986774702912	6.60964399014724	6.05906893490643	6.7517613242291	6.78626596449785	6.78332070284194	5.71486049018117	7.54204054857476	5.65230175572925	6.93351252628836	6.74499090801326	5.49251569293394	5.82808564260812	5.56655981336524	5.7440291404652	6.13300755361194	5.48760923687953	5.82423899833726	5.86449211276241
UBE4B	6.57027279098181	6.76158245102715	6.52922391332101	6.7919063848964	6.58228354367144	6.27865127313376	6.29869790797599	6.68203686693753	6.61260895136375	6.45241465645376	6.00135888577098	6.59325689512382	6.64051169939851	6.49056291852333	6.62133729881999	7.026401465467	6.73489411619288	6.84802632501845	6.59325689512382	6.84909034590202	6.38439289379373	6.95250080083263	6.7249195673021	6.72787706440413	6.32552120405888	5.82979975775129	6.64322768414508	6.96619183045433	7.11125605355859	6.4024652825073	6.53635509184795	6.57774311348349	6.88287721872975	6.7629000640315	6.72787706440413	6.96729836919104	6.47138001977872	6.55931041625771	6.41870150560795	6.58315208573146	6.71132819281069	6.16380459788124	6.33940006936234	6.39369280863165	6.26426780360053	6.51412160693409	6.65692426016667	6.61156651581749	6.4383794054295
SLC2A4	2.13392780875379	1.86439461285006	1.55200168592771	2.08973844966475	1.79545705645351	0.300312927156698	2.68882151280195	2.2133852551934	1.85018306106642	1.8827434158672	2.29478163435034	2.41900671674847	2.79226528536098	3.27237276773046	2.82111090766773	-0.0654420020385954	2.49262289816576	2.30541243022177	0.982538532006179	-0.796113061471416	2.21193595395079	2.8447217260425	2.78030196713427	2.86940320766372	1.48266069552575	2.29230847107566	2.0003673823342	-0.107683378401726	2.44582722109413	1.87514471245204	2.08182571506699	0.836442079146828	1.05618938770193	-0.0932313341280203	1.85894249730648	1.0363856456698	-0.222925281704682	2.2349363323213	2.72520207190228	3.10353303261741	1.88387383440955	2.44914818159875	3.14893000665924	1.81535654140894	2.60471156125736	2.61396420908195	3.22751668967593	2.83379485170548	1.40930747137915
HLA-DQB1	1.30600522159039	5.89230684554966	3.89171199287499	5.81032170448562	5.93988832170084	-0.837642797314846	6.95364792591909	5.71486049018117	3.64295693939267	4.06268329865402	6.65692426016667	6.32469833987944	3.70138507488098	2.12473620113653	6.44208046255552	5.16865491992539	5.06757477595162	6.26502278884607	5.78124658778217	6.15744896938261	6.26839377813034	6.15744896938261	4.69155154160662	6.66273814719216	5.50253563993032	6.14865114680558	6.25426349649483	4.1014922349691	6.38599439160441	6.97393269289022	5.54389549591437	5.44708053115593	4.36161864699598	5.84561149163864	6.21765831118907	6.01263096889794	5.32367708326591	1.2856444028678	5.02535989204112	5.90241846775912	5.46280755417527	6.17431568309017	6.53544478992079	6.85506797789517	6.87745214208583	6.75470242105134	6.87964618765803	6.84909034590202	4.37719764268938
TMED5	7.54025880073006	7.39295224249758	7.62520859899439	7.35789724679989	7.5558304469361	8.08231178670233	6.72020294172078	7.69774898928825	7.19007462706798	7.12513860165865	7.37253709076158	7.0865966909057	7.39630390712079	6.77823218079259	7.74957005831972	7.44776317792843	7.14935020394613	7.08179368606132	7.55401423088227	7.78744830194814	7.35366453221999	7.3310701507179	7.73558897624061	7.77125570123912	7.69584843470311	6.71914281529534	7.21492849983475	7.59127263470862	7.44612263300762	6.38357511693164	6.81195935998241	7.74734973556264	7.47448893199156	7.19554846974129	7.7690508248997	7.13152965700104	7.46424655694091	7.64165694113394	6.39188821925678	7.32537561500177	7.19423872368808	6.82544882688967	7.14150129744544	6.63197881171507	6.92876681731229	7.12393632418247	6.70653454329007	6.92348286899461	7.59674578238683
HMGN4	7.7690508248997	7.93142021010098	7.69955741785344	7.74167224652073	8.37058410769327	8.29463531000412	6.95820004650513	7.75717299854967	8.0210958396109	7.92708681843765	8.15243690903274	7.35916269718021	8.02829273200201	7.15196073571247	7.82053859765941	7.92708681843765	7.48055524884619	7.77535736064227	7.38255001532439	7.62520859899439	7.9667685324467	8.12157875495691	7.61585051075072	7.74734973556264	7.84112074064479	7.4211817050864	7.90744511377145	7.66077953927306	7.45443044031205	7.13762483381262	7.3520662493167	8.36745407709369	7.68555471343959	7.69955741785344	7.7898023120809	7.36218591313766	7.82466126872693	8.03073662027878	6.08131922911162	7.13762483381262	7.80601896611719	7.18653971564575	7.7690508248997	7.31141102268601	7.37965820150714	8.06814455182571	6.89724944301093	6.99044210775959	8.41371889516837
GNB2	6.11047129485376	6.08382197228519	4.91009206377126	5.95648729702009	5.72545490262795	5.99833099950257	6.331723359375	6.09505187403116	6.06489585685344	6.07818195146621	5.68663726722362	6.51608404585177	5.45984960201576	6.08458175901746	6.06071655209113	6.80032044074529	6.95955128213316	6.74284301862303	6.62311584479896	6.01491053335815	5.96103042214061	6.00385294799109	5.53922492864874	6.1954440444764	5.88114704698615	6.11120548259567	6.17669128022297	5.94234730085354	6.50775133923762	6.54554630669282	5.44956030606371	5.75218674887373	6.49512842673909	6.85005442987914	6.21340014458613	6.63964790447822	6.29869790797599	5.94234730085354	7.44612263300762	6.64676353646202	6.20066289472468	6.40331591190374	6.15581046801896	6.26928412777402	6.43753014925241	6.05986091609574	6.78039795541833	6.71327233547821	6.02440788539163
TNIP1	7.95580900445534	8.38695200035925	6.86670104262422	7.6570514651469	7.26165009552546	7.06794142909156	7.7015187287749	7.21874116106952	7.75129009949039	7.5715281945655	7.21377417036025	7.52441080849814	7.51238137310785	7.03605998722943	7.52625603584221	7.17517492359873	7.8684311494584	8.0258323494886	7.40389629794781	7.47902094557161	7.66402260874397	7.32941698643153	7.30686545012294	7.63253801228711	7.62163924696652	7.61585051075072	8.23894824632557	7.65313903484717	7.63253801228711	7.52441080849814	7.04603276558715	7.73751305781852	7.26426941361982	8.44115643872996	7.72917573574563	7.14503733659663	8.15528426677078	7.7252516011034	8.0258323494886	8.13464174203366	7.83487745879977	7.17272206026622	7.74167224652073	7.21492849983475	7.45603619985831	7.77932039785436	7.21995717202044	7.23835234114693	7.67202624492643
ATF7IP2	4.97943274711446	5.32671755345006	4.84912271870522	4.57599283612968	4.50506465286126	4.60154037309316	4.85522072597179	5.340122081282	5.2587294774008	5.42064043983723	4.37542816256881	5.11986774702912	5.11136034258888	5.04250857333381	4.47564157738743	4.69638875848367	4.55244429467089	5.03234028101878	4.63567975895664	5.13284120560321	5.13043411957309	5.06229471291112	4.89203773148724	4.83673981168992	4.95477014288383	4.98609414363089	4.89822522045631	5.41316436661096	4.13273450753034	5.25505820632141	5.35258882512065	5.40069325404168	4.56486528232372	4.97802896493375	4.73305500854564	5.08173209326654	4.89822522045631	4.93485568607502	5.04320722536075	4.81747635161554	4.71607653329832	5.12648743661558	5.39691779378369	5.53458260322332	5.35714707325423	5.15797216434581	5.33034312882972	5.21032945683065	5.31453480238087
OGFOD2	1.21400466529979	1.18966836513308	1.65990566313471	2.93583856662924	-0.20374862964251	2.79307151885342	2.01082214812115	3.01888969926836	1.80295840999236	2.67714580796702	-1.56757325287726	3.47935800073388	2.06794993873191	2.38622688930782	0.824634411257202	1.68441987554382	1.80766362124181	2.46857779730482	3.05264493175745	0.566499707734792	2.35862333028415	2.58037977455006	2.11309322367089	2.49342999806536	2.394491907439	3.26390001668759	2.41900671674847	1.96179578821867	2.1266043023102	2.7691381779847	3.09267883873257	1.40083379107845	2.45627800630299	2.29395509568677	1.9226631690944	2.79307151885342	1.04782419748707	2.7554361235438	3.40902783507307	2.82919990349007	1.77347416008606	3.3369254243749	3.16896490279774	3.25085822043804	3.29568875411649	2.47827884719082	3.81661269427397	3.05479279518488	2.82420843122947
HIC1	1.33576971635653	3.15100482507583	0.632198258318105	2.99193727071112	1.22026267870313	1.89029302068775	2.71156205989097	1.00371714335577	-0.0238061125849998	2.38793695033742	3.38693067624933	3.75917986984322	3.06199354282811	3.65382033791257	2.93718496512701	1.76911485612649	0.973584826480122	3.50391236473363	1.04550482618315	2.5281092454862	2.46334044774508	-0.00113052083789764	-3.07299025362952	1.37133537694343	3.19541404070958	3.50307480664736	2.86940320766372	2.32630951794787	3.33490579894955	2.22106180427662	2.84845067448161	2.84329690580635	1.25803881795408	2.74062469045738	2.36687888353905	3.63647446420852	2.9971023262415	2.92746326853898	3.51903483784465	3.02971365142256	3.51303969444564	3.35250203713529	2.46334044774508	2.63873796537894	2.6809561383513	2.60318400570826	2.40957843771417	3.1099490860301	1.5318304233378
CHMP4C	2.52957229561281	0.50502036578502	-0.669060198506128	2.18323206154087	2.53350125751487	2.17149111224234	2.80837926962766	-0.0256200514511039	1.75530300532545	1.90987161783884	2.33717040796956	2.97852637483564	2.40547589080056	2.21771686392081	3.3997925774967	2.43758953334161	0.602710706918711	-0.245395562407989	-0.164045756862919	2.264314051569	1.93155682796735	0.0184645118783028	1.61769337847484	0.605033793152445	3.26165200555082	1.99643318303595	-0.323509563223135	2.16346024797017	2.34194759400518	3.08607017025362	2.25824141679899	1.85453706965362	2.23393046216583	1.59588245020091	2.38132276384468	3.26597820590747	2.3187837598513	3.41577516609455	3.06199354282811	2.47254482834918	2.8076278183838	3.77564751414336	0.411012790296899	3.42884866355572	3.3170176883935	0.859309101055166	3.08872600987171	3.88021381853409	1.58758261923294
NRIP1	5.55842015877177	5.29027889797145	6.54554630669282	5.62455331255214	5.61316972334308	5.66880825631758	5.36089616514691	5.55609573802184	5.90841007937493	6.1980261607775	6.59818629400986	5.55316008354228	5.80181963100702	5.55075618282528	5.22002778883297	5.65850943890197	5.46057950925787	5.91760271763978	5.7261834675911	5.98050922145223	5.96250033543261	6.13715685059768	6.28323007210205	5.59587416177927	5.81032170448562	5.71863465987523	5.93602228399826	6.53455839863202	6.06071655209113	4.96944163508846	5.50092446438359	5.1917164727473	5.34720842959381	5.23925547171631	5.69051040906609	4.80275902144963	6.15433139507716	5.76793975139829	5.4933269746391	5.36666293835061	5.23925547171631	5.73342359831109	5.38516133532592	5.49623765234767	5.32294424999295	5.2971826538894	5.39476396396671	5.15538894356322	4.70790392298264
TRAPPC6A	5.87972941025144	5.70186163879286	5.25804603053115	5.61475882239875	5.03322349661716	5.45522479698976	6.16769983431462	5.58001977870294	5.61625898249134	5.74609048667404	5.15538894356322	5.98791513147082	5.62751244295879	5.85908740214501	5.33473997978188	5.2595499941121	5.21925138520162	5.14644400829882	5.39046583908809	5.63109073093365	5.93912639872791	5.86135085717795	4.87526996674045	5.340122081282	5.77765098073245	6.55357130708854	6.00712166232	5.24866692146493	4.56413777698793	6.22109954930753	6.082186070099	5.98211020738967	4.96083507075247	5.54307612981526	5.87893350124141	5.38102600214187	5.2139346689314	5.60252034392849	5.73491260035475	5.78045076634721	5.49489483431112	6.04980228928354	6.16299363387776	6.44117891597574	6.22714937087074	6.02682013465077	5.94158913202329	6.08458175901746	6.74680019552963
ZNF154	3.97934580686561	3.94150221764282	4.17343941665245	3.60211351780604	4.15261164451105	3.64464083760826	4.32804778435787	4.14943127010711	4.73511260227919	4.88287700937324	4.05414852266379	4.35091041209891	4.68004216050394	4.43695554293613	4.12109884946092	4.24945398928149	3.86331985553585	2.99258500863548	4.34351724316494	4.5664707029132	3.97089468435236	4.06922015104279	3.71723668342085	3.87863189114328	4.75221931574801	4.72550824441185	4.99380969007738	3.8297054298446	3.65059657468632	4.85382384050606	4.32977331841347	4.08381884812366	3.6484132364655	4.70070754782338	4.30605732856268	4.91092602553279	3.85974125731215	3.49967971824332	3.85727327898944	4.39783255171145	4.0184566548271	4.36557271702013	4.00328833060412	4.87835408511102	5.32740374607652	4.20571685110554	4.76011102232064	4.6784066296312	3.94906450120189
RUFY2	3.49442653281115	3.68574707613436	3.79020510444811	3.38468864202035	3.91452678052871	3.53265582645887	3.55908857270948	3.08020103492666	2.5265553849815	3.46939122090782	3.2852184729203	2.99633742094896	3.67161967227303	4.10324018215032	3.61822667342883	3.42580244277515	3.28888647513502	3.50467200730942	3.39685261011832	3.69904318032776	1.87418357683321	3.05479279518488	4.14278706120585	3.38693067624933	3.70057924336736	3.59820562133665	3.21795577375657	2.72594714112834	2.57257241692202	3.39141200498473	3.20840429903838	3.95231183888348	3.10924004999912	3.07874814974333	3.36216611714594	4.24707802786261	3.31556821487796	3.53810632373792	2.86789051557062	3.33042703644362	3.18281998619776	3.78694011460064	3.43408496800009	3.78614910662142	3.56441337617159	3.1797036481751	3.82711303442697	3.70057924336736	3.51582546815525
C8orf48	3.83512368119922	3.84786793995766	4.32251581968054	4.91161308853676	4.40012877953246	3.5929790852163	5.41017369727437	3.86058769077112	3.96316161202922	3.94235903230959	4.25347300853854	4.76550595516178	4.37805320189215	3.78538135414136	5.08482045611482	3.95658435534941	5.47118270342875	3.97852491161997	4.25933831447144	4.1700766467997	4.20400556488451	2.9647491257203	5.05786345400526	4.05587952090761	4.03364233684686	4.64951444362436	4.49662652440285	3.85727327898944	4.61044248552653	4.75305763363897	3.66678129187532	4.11209428414625	4.74220233075112	4.51630519430643	4.86842772860532	4.47965495600022	5.90394562972136	4.05414852266379	5.65931074560099	4.62193922830912	4.95093267332733	4.24549965767398	4.23811063047647	4.69000864746361	4.48710965129958	3.75339037707395	5.18177413545589	4.88901431397089	3.92386435491096
RIN3	5.21846807156088	4.88360217310425	4.89665648944283	4.99153436149685	4.72134114723215	4.89048904700324	5.14569421725928	5.26671885582803	5.137691304569	5.09082702306135	4.76411480526481	5.23447604356054	4.64951444362436	5.16694588793149	4.86772073978697	5.90159879837165	5.74986028155194	5.89230684554966	6.03325928253525	5.00070901217347	5.23602010826546	5.24699515274582	5.19401003851572	5.51344147413367	4.84912271870522	4.63567975895664	4.89910760711409	5.33340032414906	5.95239096820483	5.2986527779687	4.68239920316004	4.63701131263302	5.65375141564865	5.92836886590127	5.25252944550353	5.09522607878634	4.91303141547147	4.94570052384447	6.35856396518262	5.61625898249134	5.1486100549382	5.16622731957909	5.26893584581629	5.31378878415023	5.51024243948863	5.00368850223632	5.78665430220106	5.64341008154895	5.13609969031786
RNF166	5.68217452854523	5.9431079835121	5.32740374607652	5.35637976331506	4.89118597131837	5.07548493100833	6.04462013403951	5.29937585533855	5.40739735013241	5.09932725469418	5.11521456308235	5.88866267811389	4.84608689655657	6.36985446632249	5.08941110814671	6.25518837919533	5.77977822119159	5.27044680569893	5.93149776855796	5.24334278020503	5.15157498209593	4.59514389998382	5.52630455534072	5.93602228399826	5.64258905097327	6.10714286924256	5.52180127017407	5.30765140491449	6.03745314971796	6.21765831118907	5.76998664296042	5.49872348835715	5.53537947179767	4.52320831614048	5.36526523152501	6.15744896938261	5.40952802906448	5.63887286697984	6.62501332978625	5.968170601565	5.41167755098462	6.19202165323709	5.75752136451576	6.29012501365718	5.71629844871052	5.91923459383635	6.11850880686922	5.94825387637743	5.55912476693817
PSG9	4.67261752437849	2.85358632028708	4.52876742209965	3.94479339371682	3.86422852286812	5.0493745830595	4.68504434318123	4.28605332946104	4.06347453625291	4.23811063047647	4.64288368990342	3.48709455661783	3.45199063743829	4.74141029921767	4.51480343164263	5.37595183193539	5.01290075604208	4.44593048326421	4.86227762670537	4.02589969399244	3.64767222369879	3.94732789801447	4.35174386662705	4.70719729049232	4.23232545487827	4.69561361869332	3.96316161202922	4.74591829022638	5.11521456308235	3.87469645180227	4.1384174014655	3.92696803156723	5.45024183861416	4.93485568607502	4.5539974988066	5.09229816747781	3.41947522763046	4.03695913563231	4.8306588302158	4.81516205752663	4.32167265065372	3.53978319061529	3.55829723904037	2.79522795088311	3.96998381902167	4.1384174014655	3.68493962943573	3.43264488998852	4.54996085999521
MYADML	1.91716506475287	2.72277894560863	2.31967941188747	3.22607986951464	2.40283784075467	1.96804198096696	3.25591415796235	2.68814955215132	2.86087872231338	1.41906230335101	2.43096777697911	3.20906530344995	2.6611488384434	2.54072019090236	2.89853325068939	3.23121232673026	3.34212318364547	2.43839995357984	2.91767532598081	2.93791298959351	2.22268578208282	1.81094791722487	0.971207607946001	2.60242107843967	2.53270990730163	2.18862058897403	2.02372651448757	1.49767990741426	2.60999087644554	2.95392553936348	2.6611488384434	2.47504255779919	2.3136717199992	2.08880275038013	2.79226528536098	3.05187309403715	2.85589335812689	2.81268844792878	3.54962313004975	2.83159926403368	2.63946321887311	2.54851910464846	1.94944100768134	3.19625647886537	3.14523007639797	2.43271471012016	3.30163961307366	3.27538655782489	2.59017284944285
STK4	9.62307171935205	9.3615084474745	8.8883399801676	9.45960216245056	9.2334969580002	9.5422139374162	8.96248913033484	9.25798200290307	9.06947741342067	9.06947741342067	8.91029248063591	9.30485462473365	9.32875012017438	9.14937118932396	9.15730023952743	9.48059585118801	9.24191390162752	9.24936034455582	9.3533739658598	9.5422139374162	9.24936034455582	9.27335682014431	8.80054622616036	9.56496241168138	9.31349811844031	9.06947741342067	9.49073593270984	9.04329608397851	9.06947741342067	9.12611496088992	9.5422139374162	9.71618960850995	9.12611496088992	9.32875012017438	9.50184350207206	9.27335682014431	9.06947741342067	9.34490136690958	9.00676794782328	9.06947741342067	9.28772149219593	9.00676794782328	9.49073593270984	9.05634689918729	9.28057911376617	9.40812658202622	9.34490136690958	9.18691194821527	9.18691194821527
MC5R	2.76759070967635	1.58930940467038	1.59074792525588	2.16865023411932	1.18773263122279	1.3957518389519	0.0753262877102132	0.897154437429823	1.06516998693643	1.75287657332844	1.80047229048573	2.25187345732653	0.307772435172639	1.55613970602259	1.91826346938917	2.74806033148998	0.0664504877415588	0.162719101481945	2.7511675501049	1.6432557795919	2.5095647112595	0.211249690650737	2.47347582057783	2.58643805779631	2.58490235627852	1.93380255367814	-0.107683378401726	1.98555688649966	0.34640858582818	1.81094791722487	1.13050585895979	2.20745447682992	1.93047947108954	3.15476664363476	-0.0153191390839603	2.58723392842156	2.01800993620846	1.78863222809048	1.53508509575955	1.24284719525726	1.55054479993847	-0.331229390832332	1.75049243376903	2.13297007168429	2.56131897979365	1.40246154158994	0.534680010579645	0.267557850794435	1.84070480069324
ZNF442	1.16590124922134	1.09770925981852	2.52118640315865	2.56571222422991	3.00361617757727	2.29143823590807	1.73918405057174	3.44012940180551	2.79226528536098	2.80523906047131	2.67871379617791	2.08284656598659	1.84523859820213	2.79826702292022	2.02948814960469	3.59820562133665	1.48557653489537	2.21849408979468	2.86514488636957	1.22780305035505	2.75835606703967	3.40757282931131	-0.107683378401726	2.45468671975428	1.81885398054279	2.18251984568964	2.21193595395079	3.22243518147103	3.16080080090442	2.73101615531041	2.38622688930782	2.02747012555007	3.63647446420852	0.973584826480122	-0.447224271941101	1.61638046580103	0.66725450394598	2.10669053151048	2.45791939374564	1.59735187744245	2.99258500863548	2.32966649450046	2.22106180427662	2.96327775794534	2.56795393840025	3.10716062073634	2.5103695705807	3.5929790852163	1.79545705645351
DNHD1	4.18094949195179	4.90154275952321	2.53043306406272	4.47807710292422	3.98526005228814	4.27446849077008	4.54448754439518	3.78384062234551	3.60285971670344	3.9020237274317	3.41057851224294	3.43557434204467	4.1194540347593	4.13427924153725	3.80382995090423	4.06598122271532	3.83773971501326	3.28289503725756	4.42617506046341	3.3444384999252	3.95158816093744	3.61822667342883	2.12829953132316	4.56148274293857	3.68914541892796	3.94479339371682	4.16257448473475	3.77733715973284	1.6866710477549	3.44012940180551	3.94558199339535	3.99591719242011	2.72009489372773	3.97682302157383	3.88180940068403	3.2710894958592	4.23136665210598	3.38847257681927	3.85014584306328	4.30283465103596	2.99472949334805	4.65340775023219	4.83752244619899	4.02261530103851	3.1170727381668	4.37875453696061	3.45773280498035	3.46005248920857	3.49523009604922
ISL2	1.17143026732819	3.50467200730942	2.70467446879654	3.0405660921715	2.37982163967631	1.99246984405246	3.37036949228238	2.03541081581042	1.48122545437678	2.12076526963232	1.32376295832251	3.14181024234604	2.60999087644554	3.51582546815525	2.54695426369	3.62148271589276	3.4280856821429	3.260964790736	3.51303969444564	3.63647446420852	2.95318751728101	1.94422653414792	3.49280928220145	3.07168496609025	3.10074225350033	3.75583735296141	2.89942589785514	2.73617913943219	3.62483923778636	2.73692937121716	2.87904020049986	3.11428367093754	3.02751516444509	3.04979987280186	4.02841787483339	4.26702175076713	2.73535072814749	4.38847343161922	3.74130399460591	3.97682302157383	3.32421197207846	3.61910761254401	3.51227129577799	2.65891547186822	4.38531768694242	3.82528838136212	3.71466441055647	3.27612231233669	3.33490579894955
CCDC9	2.65891547186822	1.33035869194944	2.26341697593977	2.85295311462737	-0.180246329503951	2.64239524407495	2.73466115864146	2.55808235429514	3.37036949228238	2.69785852794036	3.34135921780438	1.78573995720277	1.37133537694343	1.81651228606735	2.29924182327993	3.91117006623089	2.58116869629481	3.49523009604922	3.61171908149984	1.10433251373601	3.60047944795815	2.42846430617001	2.91615552542763	3.49190279536497	2.08973844966475	1.51495669122931	2.05021602582861	3.45925849087474	3.50307480664736	1.86772976806548	2.48790117910804	3.03829546606354	3.17839604174001	3.27989936535198	3.01532372290905	1.78718436218461	2.7511675501049	2.14211899948433	4.14011022993542	-1.22234054587452	3.38914825906121	3.42734617964481	2.80228313752901	2.95740290084414	2.6177829051419	1.06752775528494	3.12139353831335	3.46090808171497	2.10928366989192
LOC284912	2.57180818959453	1.0363856456698	2.30269428562239	1.92612692958654	2.85940306911882	1.7103143449985	1.08712889019238	1.89436742969755	2.46611646564151	1.91615380262122	3.15550375027387	2.16078234111428	2.62869080438601	2.71226888356998	2.83531596558485	1.27851136546585	2.24833564769501	-0.107683378401726	0.621423686711439	2.54544946682686	1.96586698118796	1.3500639991473	2.59017284944285	-0.14813872208989	3.09626948865236	2.6177829051419	2.15200982827963	-0.164045756862919	1.15973139475151	3.01824461173162	1.28187997173599	3.08951833856754	-0.360560852305601	-0.180246329503951	3.0686095406637	3.05910902677169	2.46548680085089	1.94002929659985	1.59735187744245	1.46452057427861	1.85355620012946	2.3238938798249	1.6866710477549	2.88328613655955	2.10405394378291	2.63397008995838	2.49424795897759	1.45516810785433	2.88328613655955
CYB561D1	5.06908872461777	5.51024243948863	5.51964924585722	5.34250928312962	5.33853364850595	5.2260852592474	5.57922934057027	4.87761186624862	5.53316230464184	5.0985129600422	5.14792196006541	5.75674306676758	5.27483677956366	4.73511260227919	5.43802132578586	5.03786295681956	6.06150970940165	5.32442191084937	5.44418485377325	5.24407809506587	5.48189164041584	4.88821238411435	5.6837055017068	4.81979323718456	5.29793096251544	5.30244653407347	5.34084724851617	5.137691304569	5.36233319544531	5.57853315933077	4.74738356315406	5.16557724639271	5.62956930095048	5.41781506098091	5.46505602186949	5.5934773016062	6.14058710206977	5.22299354122409	5.71486049018117	5.72937070394227	5.60335463197975	5.3873551348534	5.11452242829827	5.89696036780678	5.7937849311904	5.21776839221332	5.79744727643779	5.71258991358045	5.84028799977495
NEUROG1	0.413777010934211	0.425121788217763	2.77585160896917	-0.101707055742843	-0.937720187830696	2.65583013120896	1.7270866490438	3.2289373684295	2.70318041888368	2.95183203347859	1.59735187744245	0.999085196461012	-0.0932313341280203	-0.680130066393317	-0.263089357686175	2.01998289882856	-1.07072407981632	3.22460696165819	2.71226888356998	-0.0905361357879406	2.95466336250648	2.3018506901271	3.06199354282811	3.23715561474219	1.55759506951106	-0.0218020501521654	0.506978044686955	2.58576723739378	2.98622039225991	-0.0401205955874821	0.776402048570936	1.33576971635653	2.9077439003618	1.39243678181928	-0.0758315292001305	1.32376295832251	2.05112169241328	1.60014848423318	1.5716474400263	0.656105256090925	-0.0846288803323251	1.50924118812126	0.415304743278632	2.00149996187834	-0.0256200514511039	2.03649964116394	2.3779052061828	1.57327675333014	2.67639037960651
ROBO3	3.88488210489964	4.74821705581267	3.31831731615556	4.17505288109136	4.30196988159343	3.4669158106736	3.8004760040554	3.75339037707395	3.94906450120189	3.97503439212646	3.80382995090423	4.17505288109136	3.98744549993298	3.76506452839503	2.79826702292022	4.3493279085698	3.71635688969464	3.92221729610092	4.38615830800971	3.49190279536497	3.95082733237392	3.51969491217361	3.32490946565756	4.08882826547202	4.09985821813155	4.1665465404773	5.18339462295772	3.97171839420049	2.94297821760442	4.46048138997722	4.10658810904154	4.12813713267576	3.73703093830603	4.41638273112848	4.36090894451776	3.91777297099787	3.80131887476439	4.38935821473223	4.31155464107375	3.99347185032123	3.89255433860758	3.96316161202922	4.68086652636311	4.78454058359355	4.52643004348621	4.5858586923252	4.61895938529391	4.19270548262596	4.21076819596447
ACTL8	-0.218154408713341	3.06708837891315	2.21615703380713	2.18065289033684	2.11579600842943	0.797047620439819	2.51188779313519	1.90674470834747	1.82473083480778	-0.0514162198757541	2.23939181611602	3.14523007639797	2.69030896967465	1.82361471004048	2.28106689340437	-0.0706460751402423	2.15200982827963	1.82955027352667	-0.189511313936705	2.80837926962766	1.87514471245204	2.6459646397891	2.40870005647722	2.20564564106037	0.747624930353271	2.8521276634171	2.94233435085749	0.791876104410844	1.6137336647652	3.30766654739538	2.75692448621908	1.48869043269946	2.32630951794787	1.42210577602241	3.18424069265469	1.98136419389267	2.76759070967635	2.91070247657963	2.94791358961375	1.58758261923294	2.36286371416234	3.13592557174234	2.42768280090957	2.33533049910703	2.9647491257203	2.95535829346985	3.82293493739558	2.21849408979468	2.72743110494746
OMP	3.66908372920857	3.57404802121728	1.85018306106642	3.88650917113408	3.32421197207846	1.42048464527056	3.46617497095708	1.59735187744245	1.81094791722487	2.34779317195432	3.70218598350153	3.29264498452247	3.54639544227758	3.50228516066204	3.38468864202035	2.06047782961794	3.61249080269918	2.24485427283133	2.35862333028415	3.35402166863456	1.0934047745767	1.5947687767026	2.36856718447681	2.20745447682992	2.99472949334805	3.75264032867056	3.93038909453192	-0.222925281704682	1.80295840999236	2.60242107843967	2.41112824649488	2.79670415855677	1.3500639991473	1.72329872566216	3.96659851242357	3.02819142594662	3.05123409974504	2.99044585667054	3.86920698543704	3.50307480664736	3.33275924564051	3.38693067624933	2.81032244765419	3.40213756001052	3.55263053080317	2.79752398125488	2.93506020643332	3.91373160637846	2.77361477197291
ADRB2	7.35366453221999	7.69774898928825	6.5875628773948	7.39295224249758	7.65313903484717	6.74284301862303	6.91408907832251	7.57520331992963	7.1767020644362	7.27146278916573	6.86253182190738	7.60711674536782	7.51760540676986	7.20871623896066	7.16495687980519	6.60679501341755	5.49251569293394	7.10103301633822	6.74087819949984	7.56642238212988	7.68112966635206	7.83078904595759	7.44291110184278	7.62906887049092	7.37965820150714	6.98434332307269	6.99157999084302	6.85605965700378	7.77125570123912	7.2927260228691	7.14150129744544	7.76702700697178	6.98183574740613	6.38103900314724	7.24102117279322	7.05046467742495	7.37794741810305	7.71340448747957	6.42136331377794	7.4024256677511	7.18895915426793	6.76158245102715	7.76286294685748	7.22658048112877	6.9855099815438	7.24810613695096	7.22520286090294	7.19794216465621	6.71132819281069
U2AF1L4	5.58744456266523	5.71110216891303	5.09932725469418	5.51190513677124	4.77151843291833	4.84225153338338	5.70731128243378	5.20889546836122	5.13528009206567	5.236779055049	5.32592547782042	5.40739735013241	5.1587282865683	5.13043411957309	5.38102600214187	5.27953215435464	5.75674306676758	4.74383851772519	5.53316230464184	5.19625934769145	5.18791734098839	4.96708942084035	4.83442453073573	5.27206984515649	5.23602010826546	5.87606947438974	5.67028145102037	4.75442964376303	5.30689893741202	5.47042897976272	5.56354497238185	5.41857069839349	5.41167755098462	4.99838946941568	5.29027889797145	5.60015708189573	5.37752459909775	5.44486247569564	5.69553105441023	5.81999217376839	5.24776738193879	6.22858768343226	5.81742511250142	5.85908740214501	5.69051040906609	5.56904317072115	5.65605333388259	5.60093141075629	5.78194759995991
ARMC7	5.65767286183019	5.43125783704686	5.02852679715723	5.49174584005394	5.43564262672188	5.36455510755314	5.81587771927853	5.6441505923121	5.18420831678465	5.36378224899562	5.72778416285028	5.91224471118717	5.14644400829882	5.66955220878373	5.30543944902566	5.87812744469151	6.02440788539163	6.05756217191666	5.43202726461723	5.60574236644402	5.60335463197975	5.5165121917739	4.93315528124828	5.78827617312877	5.46897556302472	5.75367053198786	5.57540779023136	5.45305697677431	5.87748922346335	5.88257774891497	5.56063592414256	5.45241717460009	5.75530960803534	5.93677278768141	5.41467645464531	5.68068396685374	5.22907035507337	5.54695254153608	6.70172846339956	5.75752136451576	5.62384019983855	6.26092237827925	5.74173306574915	5.92756097061293	6.27954642488345	5.60498512844274	6.27586427755736	6.29429174999282	5.6213762851902
TCF25	8.17812195712406	7.90990070573255	8.34164114176668	7.99985801018607	8.3196642367223	7.45911834224035	8.6863235602668	7.95115020558779	7.79400429311222	7.82053859765941	7.77932039785436	8.46225274100292	8.2649541132176	8.42396176187085	8.03749989126533	7.74353609310671	7.97500165653708	7.98360194358134	7.47448893199156	8.13965566138615	8.18610655168118	8.20852910702063	8.0419729005293	7.93142021010098	8.33175085614106	8.73089208750513	8.12970133146097	7.62520859899439	7.6759188684368	8.62470413142092	8.57517806087431	8.13965566138615	8.04890307570606	7.81667070791741	8.09465447750801	8.31161313414888	7.71530416942676	8.36745407709369	8.31749335202766	8.38036652762109	8.13965566138615	8.73586240873087	8.35756994072319	8.76609233048468	8.42396176187085	8.3965440344053	8.61528587090515	8.64588556921976	8.19704760710354
KRT38	0.161491906395981	2.26971043625994	0.256186533641457	1.04984969952357	0.194897065419925	2.71851286819469	2.96901263494569	-0.0732383110872955	1.24074009527402	1.90796481877199	0.225900971628605	1.83731684840406	0.114731092030821	0.189782857562748	0.21203209089398	1.42391237825396	3.88820878279059	0.307772435172639	2.75405189345647	0.154766180655465	-0.257173336226922	0.46306876991689	1.33762608109961	1.11744437934595	0.149158681999287	0.187510572841492	3.03903562540019	0.287600787575398	0.0519780732731995	1.21840799896408	0.402249972748333	0.187510572841492	2.0568517459606	2.01082214812115	-1.22234054587452	0.959562121406996	0.113337071871011	-2.27332001266386	3.02535511921305	0.196945245220288	0.190813689236891	2.8701865869342	1.07613592352199	-1.26144682141146	1.04305710607256	2.82192111927475	2.39110481588694	3.00297073856268	2.06794993873191
ABLIM2	1.31178745489067	3.2385505870858	0.198984855299019	0.362627406237995	1.61898619027684	0.240718579669806	1.30995385656127	-0.837642797314846	1.06076549153667	0.330102796888999	0.162719101481945	0.0874418676935785	1.17564471434182	1.18966836513308	-0.20374862964251	2.69854436680792	2.91554334507006	1.16786501960555	3.26390001668759	2.26083174473081	0.270418571325844	1.79545705645351	0.239545982787913	3.54871090299575	1.9089435409984	0.534680010579645	2.7177347554891	2.74062469045738	0.155937379405276	0.177822653890028	-0.597177256115133	1.49767990741426	0.135632300641313	2.06615353583044	1.07613592352199	0.204213524049214	2.28106689340437	-0.107683378401726	0.247565112334408	-0.251537520903015	-0.239547448452861	0.141757625005667	3.49099567467344	0.253252971250877	-2.57415167534622	2.83454637757052	0.228903796005734	0.191863970010012	0.0726864138911433
DLG2	3.03360323409428	3.08175290888259	3.06496000935074	3.20320650156529	2.92910559860867	2.10483265032721	3.60285971670344	2.51399854824865	2.22268578208282	2.5894670179189	3.14181024234604	3.50832936517325	3.42422778426824	2.23037626419381	3.64913632949062	2.9560453401886	3.74285856713185	2.71007769706513	2.32796523701274	2.97498636598131	2.72366353178926	1.55880311688536	3.23791916464443	2.394491907439	3.13001353121067	2.78325775221665	2.60082283700015	2.41031616095434	2.96327775794534	2.8701865869342	3.37181613646332	3.25872745138376	2.78102469959431	2.24649743788229	2.66707432823665	3.77298166936486	3.35178747857531	3.10003989737713	3.77394440754635	3.85727327898944	3.64464083760826	2.41359852097157	2.31540213715671	4.25347300853854	4.12813713267576	2.7429415469409	4.21657570458048	3.80131887476439	3.27316378743254
FGF17	2.3187837598513	3.10716062073634	1.99934524057998	2.53270990730163	2.20564564106037	3.46243688586321	3.52602182156508	3.2775642635089	2.02088958153606	3.25303953938268	-0.245395562407989	3.66116229597271	2.6378929623295	3.33123190942159	2.47827884719082	3.27538655782489	3.46939122090782	1.88605049525585	1.42048464527056	1.58182442349354	2.43425977232814	2.42136309285273	2.80602247677623	2.8949334727743	2.56571222422991	3.2573544950814	3.14818101934692	1.92157292353768	1.83731684840406	3.61655168222693	2.86862851552668	2.37596215242663	2.38622688930782	3.34880825871107	3.30472234111667	3.51742674824087	2.75336799380702	2.05859115820496	3.57255040803244	2.53846739909663	2.28706548386187	3.95567816181903	3.03764760453528	3.74285856713185	3.29933161149135	2.97568508821093	3.87944534849546	3.52127070519714	1.06076549153667
ROGDI	5.32815997434183	5.41637201446714	4.82430045849151	5.43958430566927	5.08786799391087	4.42110118433011	6.95719281009403	5.0929842782677	5.53458260322332	5.52995985578207	4.84842205277892	6.33761076731214	5.34250928312962	5.30398000669161	4.96562127792438	5.29489961259241	5.47965983264201	5.96338030375364	5.51273659107769	4.99998232100126	5.59936395439316	5.34333072922108	4.77652843122793	5.67699759245399	5.40149444825709	5.11986774702912	5.74836925521616	5.44638574087168	5.38037156030869	6.14305432888533	4.50506465286126	4.99456411908475	5.17450851328839	6.26013502286365	5.43958430566927	5.25252944550353	6.12733855193498	5.57060209504261	5.78746678953818	6.11689925218497	6.16299363387776	5.84403262460149	5.45522479698976	5.82232848162214	5.90470110551471	5.20962110752613	5.76793975139829	5.83739310014436	4.78855730765386
SLC9A2	-0.0561366919627705	-0.863606125299477	2.53846739909663	1.362218518174	-0.222925281704682	0.0800598994647127	2.49734844952381	2.21849408979468	2.56718867476039	1.05618938770193	-0.00295192483955955	0.740361524464153	0.839229170854438	1.56163713371659	2.13489044204357	0.0918132993836366	1.79657675897788	0.124759743449024	1.01122395261328	1.9974983240579	2.43185341609469	0.151437034822914	2.43096777697911	1.69545536022535	0.851273674376509	1.67526147316817	0.405293322697997	1.87938377638593	0.117404985899703	0.816627763250617	3.19774551032874	1.57449055587207	2.47092217721721	-0.922265496435361	2.31034394062683	2.07090159781712	1.04984969952357	2.31967941188747	1.86105063707501	2.60637351050423	2.82256482437599	1.43022433157054	0.186340222907315	1.25613855971253	2.69785852794036	2.54851910464846	1.2449245595726	3.44180764926726	0.109236046994188
MEGF11	2.86228927936898	2.29315332590581	2.29749609901725	-0.0279677918128129	2.68435605164343	0.11873961602201	2.48241522725756	1.86215582990707	0.959562121406996	1.36948187381066	2.39291038124677	2.75405189345647	2.72078854425943	2.91207726715971	3.19317224531255	-2.27332001266386	3.55033017649354	0.155937379405276	1.38125023486749	1.13441581090444	0.139428889073146	1.06281636987984	2.1186842677589	0.0984365312328266	3.22675959544291	2.0462058129763	3.83154951431852	0.107816471483905	0.153694452443983	3.60047944795815	2.9009846599307	3.37703880506008	0.801922049928022	0.959562121406996	1.59588245020091	3.70969545642101	1.96387889981046	2.87385285304406	2.38456353788159	3.50467200730942	3.41427698652178	1.42549950051772	2.64665325261506	2.01482096034697	2.12473620113653	2.39609377411914	1.32542136666381	1.92612692958654	1.12635380305774
KLF15	3.31770158223076	3.20400968225169	3.05760073235258	3.34058638790237	1.77474419474219	1.72479528930699	2.97049984566415	2.30957697298774	-0.127466254609449	1.52466929113281	2.67407959415737	2.47010715863243	3.26165200555082	3.14033262024614	3.43336250420685	-0.164045756862919	2.7854466823773	0.869569563131614	1.43799909809331	1.84770104662738	1.63870974279985	2.21264410820693	3.35250203713529	2.11968746652643	2.75405189345647	2.65368435764911	2.90248281203615	2.45791939374564	2.15267718868941	2.03235756632741	2.78325775221665	3.18719368115428	1.45979220784312	-0.23301622869557	2.15351864064554	3.35031486519642	2.98963976006167	3.85409253493132	2.45401023552021	2.90021745219226	3.29568875411649	2.5477427937179	3.03829546606354	2.56500834779317	2.2110534041268	3.60533545787105	2.42932843670138	2.66340618532484	1.42549950051772
SERPINH1	2.80523906047131	3.49967971824332	2.78030196713427	3.06496000935074	2.71456350258935	3.26752655124612	3.29054160609447	3.62406085945246	2.63873796537894	1.61224686380286	3.29647845055521	3.37613619755715	3.19919500834775	3.67854081973671	2.06446688656459	2.6408584916498	3.12793592811033	3.08098741952811	3.74612876828066	3.18943695192014	3.5312477840413	3.42653186365334	2.13392780875379	3.13149635776613	1.6483059811166	3.37181613646332	3.86598891486269	2.97936131422674	2.2652930189527	3.24638135394449	3.47780494704603	3.12434024654531	3.45269801085078	2.53442787070178	2.51119445510453	3.05347396972859	2.83159926403368	2.08475853273132	2.60082283700015	3.58118131973552	2.88260544986326	3.17839604174001	3.32658384504027	3.57181139512474	3.09267883873257	3.79639518927421	2.34046517394847	3.28669169124394	3.49896962750298
RCN2	6.34272936955702	6.45881449887426	6.64499097272501	6.5498542192909	6.90849653440275	7.39942099406977	6.39188821925678	6.45524199396435	6.52060421379953	6.69082525960479	6.25842215443762	6.32905864248229	6.82028331078534	6.07818195146621	6.53190178856353	5.8519294153161	5.55529858790796	6.00534202129344	5.97131086284679	6.4246856291702	6.73092339984938	6.94910948840813	6.51319273946417	6.29869790797599	6.19376500996582	6.38922261936011	6.24023756476263	6.06310003859703	5.79531166020718	6.17012399273201	6.7230278694922	6.61156651581749	6.02040220052194	5.98868673483359	6.55829660556541	6.39090467075426	5.86833713888934	6.60300876832647	5.51273659107769	6.27262481604351	6.20319545843692	6.18717920967122	6.2841937097659	6.4203680590503	6.448398084763	6.26502278884607	6.2634836510822	6.12264903190591	6.36903777973277
TNF	6.32640170186943	5.57770232879984	5.34409108537468	6.13300755361194	5.90321136265575	5.13609969031786	5.98712015630576	5.43958430566927	6.14227203327933	6.05141938884663	6.34702829738677	6.02925854968009	5.79957686238089	5.5934773016062	5.59036427817735	5.50702257955767	5.53159282239837	6.10034609247436	5.38516133532592	6.05375059354917	5.99985369141358	5.99833099950257	4.68844835583013	5.66483625810568	6.48848331592104	5.61553498296449	5.95311579114586	5.30319935872177	6.1037502817164	5.80502045967403	5.35949984998816	6.06650323993865	5.51815636211375	5.82165007631828	6.14143652906071	5.41637201446714	5.92305761852455	6.50482097578494	5.8305526132374	5.42354278573849	5.44865163002036	6.15191421959532	5.89230684554966	5.75152348086612	6.18376829685308	5.66880825631758	5.39929290264119	5.50406982481778	5.1184365875174
ZFP36L1	7.30844385041937	7.36218591313766	7.430534099869	7.14271018377801	7.29013332170407	8.21118377583812	6.89390422366592	7.90342724290237	7.19933731390448	6.98787453933028	6.09800684876699	5.52255665634226	6.76471753589056	7.69955741785344	7.11905320695231	8.0258323494886	7.9667685324467	7.20345396161416	8.33175085614106	7.19423872368808	6.98922728967767	6.74186745958108	8.06075732340013	7.95783451334939	6.53714212371344	7.30129221381499	7.28452678692505	8.13965566138615	8.35756994072319	6.36043985283398	7.4576351246516	7.03245335228686	8.35154483865015	6.93122545686626	7.18895915426793	7.38255001532439	5.70606996676938	7.05046467742495	5.71629844871052	7.83487745879977	7.04812826899844	5.19401003851572	6.8359932321927	4.44757850752597	4.86078648657354	7.55944438833975	5.22299354122409	4.97502683495173	7.14503733659663
GRIN2A	2.69934303473754	1.47551750381785	1.98663271294834	3.13073784578301	3.3695180574307	2.67714580796702	2.99044585667054	2.70164239118454	2.40870005647722	1.81885398054279	2.20921795692782	2.75614968381541	2.58037977455006	2.30443526784601	-0.218154408713341	3.09488654473549	2.40373887304808	2.58201657055005	1.25419630201832	1.74330835456635	2.38793695033742	2.28973362825126	2.82192111927475	2.34046517394847	2.73535072814749	3.29344094494607	1.33918093687005	2.00607154784503	2.78102469959431	3.16307179906905	2.40450902517622	2.10210200047266	2.64313219705345	2.54851910464846	3.61562591207548	3.83773971501326	-0.607757885265189	2.69332702282905	3.26165200555082	3.00361617757727	1.8306940616914	3.02317682351429	2.30957697298774	4.02762989384214	3.24496071489314	2.0003673823342	4.23963870770655	3.11498927342609	2.61944931094065
GNAO1	2.74525995476659	3.41057851224294	2.76209199571142	2.42054910124828	2.41186870716655	1.44590072912278	2.67871379617791	1.98555688649966	1.90458657098269	2.96978254093946	2.22460934672416	2.34194759400518	3.00086259645903	2.1968849972593	3.25671950990819	1.12850173675019	2.14211899948433	1.77240395935634	2.5281092454862	2.36126100888715	1.35348247145773	2.76985482134522	1.60808320368688	1.48869043269946	2.46693177802188	1.70520594932042	2.74592542388038	2.28106689340437	1.99446187448528	2.44663253623823	2.8701865869342	3.32575517393427	1.89436742969755	0.0363119827826448	2.75835606703967	1.75897668212285	3.46315557019219	2.45859427214747	2.12280400055658	2.65368435764911	2.27684268797727	2.58643805779631	3.13510770092807	0.0238210400577239	2.27942417579478	3.25303953938268	2.1867745961842	1.77714166515814	1.31848113273025
POU2F1	5.00767326781932	4.77255784604248	4.47564157738743	4.20484485341472	4.27687516528573	4.63090320263529	4.7568167340569	4.30283465103596	4.65340775023219	4.75769011974424	4.73435198307855	4.57208898997916	4.61895938529391	4.64951444362436	3.75990468100486	5.35637976331506	5.11056017870933	5.26507681889535	4.1902530911619	4.91229818365589	4.70070754782338	4.75139353969899	4.88596958060038	4.57525051886843	4.85991713625678	5.25505820632141	4.68322265324258	4.60322714587373	4.52719951948392	4.41856288302564	4.81979323718456	4.4715687709248	4.06013972518299	4.34351724316494	4.59514389998382	4.5012764641747	4.61666079150205	4.42203939323839	4.77151843291833	5.26435223603932	4.70949126201626	4.57380030316312	5.06671679818004	4.77736192877307	4.6654856460639	5.13930805666657	5.23845283021753	5.09932725469418	5.34333072922108
FBP1	6.0453553842915	6.51124654522392	6.07743300418474	5.93677278768141	6.64585862577528	5.43276884149638	6.45241465645376	6.95016382930731	6.32213364926185	6.29012501365718	5.62825263319454	6.41687095423159	5.97579388011844	6.80032044074529	6.21340014458613	6.58399148995173	6.97958619014233	5.43493686368247	6.7249195673021	6.25674160386708	6.03907034363531	5.9184453190642	5.26354873831892	6.3621681336277	6.88922263465869	6.22109954930753	6.79402061255891	5.38516133532592	6.50394361759035	6.84702034208203	6.03325928253525	6.08298364196704	6.12813734598721	6.18031776955513	5.96338030375364	5.60093141075629	5.64493364512551	6.17431568309017	6.29429174999282	5.87812744469151	6.77409135277202	6.45704224781339	6.79811954173896	6.51213116582425	6.47574528800313	6.71717424328391	6.71327233547821	6.61564808621173	6.3454137603718
FFAR3	3.48621396646165	1.50770214499803	3.17760912160897	2.99122958559701	2.80903300526605	3.0305602637089	3.27316378743254	3.16754704463149	3.09413408457038	3.74130399460591	3.61740247709715	3.68191385220938	2.97781220357196	2.18959745001806	2.8170494288569	3.2573544950814	4.00253422861728	3.4363145216792	2.89565628750579	2.72277894560863	3.49280928220145	3.29568875411649	3.19919500834775	2.9889488292181	2.98087525758114	3.51582546815525	2.50337736344306	2.45627800630299	3.29127107894551	3.45854638526214	3.00156099690576	3.13149635776613	3.02168459857292	3.57555051059705	2.74592542388038	3.95000557360367	3.57103638286709	3.29127107894551	4.2184598570951	3.54710312013903	2.53114500986948	3.51303969444564	2.47092217721721	3.89401923544669	4.14195275944226	2.31292620606905	3.98356878672303	3.33559245810851	3.32490946565756
CSF2RB	5.88048758480932	4.64951444362436	6.38922261936011	5.6190670920769	5.96424127781677	6.02842522599372	6.54179689056824	5.16180095742522	6.00712166232	6.01884912491677	6.4876889037355	6.06071655209113	5.75603848916947	6.00870246030454	6.08935521124064	4.45792157428043	6.1954440444764	5.65148909261962	3.99764352480459	5.8519294153161	5.76498276341264	5.6837055017068	6.22460228971684	4.07345979228839	5.6259665374277	6.48493884102744	5.08081601180863	4.62525194211418	5.53679311935182	5.8528211892302	5.30689893741202	5.22154232804955	5.81355446844726	5.92600429050488	5.60640864275261	6.93676399935096	5.66238774250244	5.82232848162214	6.30097248964809	6.57213373036757	5.91224471118717	6.28768959579875	4.7305034951928	5.69885520905294	6.42933596853298	5.11368748067242	6.25356436009462	6.39369280863165	5.1825623264106
RPL11	10.3029034767762	10.5431788829549	10.2181040292346	10.5034437201117	10.1025450559511	11.0219944609559	10.0445811480953	10.3942670133488	10.2181040292346	10.3601174035867	9.84121512076716	10.0242068747854	10.6410463779498	10.5915424452236	10.3942670133488	9.70322276705738	10.1245622060094	10.1442784015774	10.7857324001161	10.3942670133488	10.4627250964707	10.5431788829549	9.82502284245765	10.5431788829549	10.3601174035867	10.4627250964707	10.8483103940841	10.1945833019138	9.93484995109874	10.0242068747854	10.5431788829549	10.4275351293041	10.3601174035867	10.3942670133488	10.3295464228027	9.81084564534168	10.0623011259289	10.3029034767762	9.43905440372911	9.60982292727004	10.2181040292346	9.98627881596314	10.4627250964707	10.1690230488364	10.1025450559511	10.5034437201117	9.76834136090434	9.85421038156259	10.1945833019138
TSPAN7	0.57076646931543	3.73364394706434	3.68914541892796	4.41058938211282	3.75084577542174	-0.17627361187384	3.25226932681375	3.41280915777597	4.48467656344606	4.58082514631705	3.18357169403381	4.54274699765037	3.90044257281994	-0.228065113976909	2.60778934679216	-0.0732383110872955	0.928599535090548	4.36637878160665	2.19044433384779	3.23121232673026	2.56941906889728	3.40826502623691	4.12514689950059	2.91207726715971	-0.120287978473378	-0.110695988879375	2.62784981834765	4.46048138997722	1.96280527127503	3.13213591857499	0.94090777398239	3.45068365342669	4.54931837640221	4.72391159228741	2.28026147416435	4.71446068614517	6.25108945622539	2.57412221240937	3.2289373684295	3.17266622367351	3.14448698839279	0.08598520617238	1.55054479993847	2.46548680085089	3.33984688912657	-0.316786004784737	2.49734844952381	1.49325951605727	2.80300158777179
FLT1	2.65583013120896	2.75036283158698	2.45468671975428	1.31691659166196	1.91615380262122	0.931052087206462	1.84395024490223	-0.123810690124922	1.77118369419628	2.78176191422879	2.79083804006227	3.22095136062249	2.55971676369856	2.19044433384779	1.13669204111248	1.36948187381066	2.31109453417378	1.6483059811166	-0.257173336226922	2.61704896401582	2.22782520942994	1.77347416008606	3.12001062120998	1.52466929113281	1.6635727780806	1.71517164696954	2.88260544986326	1.94737239043292	2.42382635910238	1.70383581903245	1.80636575105098	1.83395612683733	1.43647583544086	1.1451601090865	2.55012771720929	2.64165271584298	1.53789335130848	2.28438557040202	1.21177652756555	2.55513488442451	1.59735187744245	1.82597278357015	2.09174103199845	2.68882151280195	1.20410682243929	2.54295651492739	2.46250874720779	-0.850165615588047	1.63383629019371
DGCR5	2.25642955223139	1.75530300532545	2.50487276070932	2.1466307085187	1.00876578427093	-2.41654950707019	1.46752447751098	2.06615353583044	3.22095136062249	3.40902783507307	2.67255877746946	2.79984782892738	0.75544342270892	1.80636575105098	-1.63134357516953	2.69566086318179	1.16965943551863	0.121207102556814	0.968770481848424	-0.0654420020385954	2.45468671975428	2.6177829051419	2.64536289912229	0.895016431157165	2.20745447682992	-3.07299025362952	0.520954805309928	2.1669813174518	1.42048464527056	2.24649743788229	2.01595327582093	1.87081807932803	2.96090153089933	0.114731092030821	0.760267057737453	1.47978979572477	-0.0302536672833604	2.57712331226024	3.5144508746638	1.14717898027886	1.93271205347148	1.88387383440955	1.93693175040412	3.3170176883935	1.3500639991473	-0.144639781278524	4.07432422011502	3.33634707193267	2.10121139222731
ZNF483	0.126031494141193	1.44732219219385	1.37639114755283	1.40438342774554	1.84888798271225	1.25419630201832	2.38793695033742	1.30453529513186	2.35699921033344	2.5185653114705	1.64958549717206	2.93506020643332	0.893064304444869	2.17781013740137	1.50611198552779	1.32872252877539	1.94944100768134	1.92933857762166	1.18366003894065	-1.43038156677699	1.55351263307942	-3.23064500977513	1.30453529513186	1.53629946741997	0.687069405612687	2.05112169241328	0.461425574509959	1.68056936322729	-0.850165615588047	2.81409215041961	0.801922049928022	1.11988028658141	1.10222626146344	1.46139550604959	-2.04788665745368	2.00333178979555	1.23527218042052	1.43647583544086	3.3997925774967	3.00011283794728	0.829313356544405	2.06253387180078	2.46693177802188	2.6248247823614	2.58422920567461	1.65197207648164	3.34956724072174	2.1867745961842	1.12850173675019
MYH3	3.22751668967593	3.9681364964087	3.89551663201932	3.94649572233498	4.24463202196867	3.30472234111667	3.03494926925635	3.93920769538686	3.72460094834776	3.49099567467344	4.00400680030351	2.98169918532631	3.69424161308212	4.33157832960299	3.48780343387611	3.49593888912737	2.50021282840499	3.63011067227039	3.58118131973552	3.77904803058546	3.69176305046029	3.79020510444811	3.29189040151076	3.9185995339264	4.20400556488451	4.28516659905041	4.19347505806254	3.62148271589276	3.09339755512759	2.75692448621908	3.84713534670004	3.53569267541034	3.55829723904037	3.21950035843732	3.72537148423104	1.75049243376903	3.78614910662142	3.7180562804019	3.11498927342609	3.24278743140882	3.52742608192504	3.61562591207548	4.28695187453703	3.01086524313192	2.12745958396327	4.26874605398472	2.9321339055472	3.18049467962438	3.03560853731279
ZFYVE28	3.3695180574307	3.29054160609447	1.3500639991473	3.56725132393227	2.69195243944673	2.86940320766372	2.78716796301061	3.05347396972859	2.07090159781712	2.65741969932901	2.35280058058237	1.31375304731524	2.88109506492558	3.02751516444509	2.68957744239797	-0.279459204282829	3.28593015209766	2.93583856662924	3.4747808984285	3.03427785739364	2.79752398125488	3.0686095406637	0.883191491203018	3.16754704463149	2.15621612282414	3.32575517393427	3.29264498452247	2.53199864752801	1.29089813472019	3.37249822641344	3.44993653089069	2.8170494288569	2.34606352141122	2.49179683652333	3.07023145026265	1.73434534812134	1.99934524057998	2.60778934679216	2.87455316586098	0.931052087206462	2.11491954977456	1.77474419474219	3.65059657468632	2.4839788229541	3.38157025256498	3.40826502623691	2.15200982827963	1.74552849715136	2.6378929623295
ZP4	3.20001012873153	3.16459365885806	1.362218518174	2.64165271584298	0.456150813512423	-2.04788665745368	2.55742514593191	0.264610974739262	-0.193846296320607	0.0931632315737112	0.0753262877102132	2.23393046216583	2.34779317195432	2.64823888247374	2.61852727189322	1.82955027352667	1.94127919590601	0.261770486614777	2.64823888247374	1.69545536022535	-0.141060031410851	0.336500588060294	2.03430746965168	2.14748352097408	2.21926571879434	2.86453807255232	3.31975088981065	0.218668489028741	0.296192546566357	0.448952704409167	2.41831492371596	-0.123810690124922	2.01482096034697	-1.24100321063234	1.10031983378364	-1.56757325287726	-2.21459030960355	2.44914818159875	2.16346024797017	2.84402436160277	2.3396291362276	0.760267057737453	2.68882151280195	2.63647865978411	2.40870005647722	3.15194945092707	1.16965943551863	0.189782857562748	1.02962925417739
AQP2	0.152630677518278	2.17686820239444	-0.0493442445497988	-1.43038156677699	1.66486518668772	0.283880321127371	2.06533670676149	2.62869080438601	2.20134243859659	0.230721790970883	1.63510946158171	2.25897578007816	1.0955187452889	2.16969306641382	0.737717434959707	0.312604327554369	0.982538532006179	2.09376243652468	0.218668489028741	0.148038660180021	-3.23064500977513	0.445434542860156	1.09770925981852	0.248592349680692	0.144421710063842	1.20770564442794	-0.400416102058652	-0.376390456299074	1.36036226645293	2.35364505027975	2.0559072554476	-1.20317368728127	1.78426927691482	1.39902788317635	-0.0374517767201997	2.09932807578588	0.158083774904833	2.1466307085187	2.56051665574071	2.8701865869342	0.801922049928022	0.178835895632875	0.720994194015603	2.88540136585476	2.71086785737777	1.0912707846808	2.99472949334805	3.49190279536497	2.27251155531184
PODNL1	2.9048014576192	2.47092217721721	2.62404136930048	3.11274877233754	3.54962313004975	3.55669463585533	1.99344616577415	-0.620666785627546	2.37185647747801	2.44267496854373	2.24375111403095	2.61316420508058	3.13359883742603	2.66340618532484	2.82782265260548	2.89702040943516	3.61323424916542	2.43926480282462	3.70390259023187	2.78030196713427	2.17586721031767	2.87091198127668	1.06076549153667	2.36040975881875	2.78255585511235	3.09267883873257	2.53043306406272	1.48413755858122	2.5088606956572	3.33490579894955	2.6911128827031	3.00086259645903	2.57712331226024	3.10278548906546	2.89565628750579	2.34438608035972	3.29264498452247	0.653929304222508	2.87157498702941	3.9247049220833	2.87157498702941	2.93430879614921	2.70467446879654	2.57257241692202	3.34589164276695	3.40446869571002	2.5265553849815	3.08951833856754	2.68014046026714
GRIK4	1.69545536022535	1.02537394472276	2.61242182823375	2.04018840489921	0.269501729985513	2.58116869629481	0.342643983702672	0.474013629623136	1.03882189324803	1.12850173675019	2.07891600257738	0.737717434959707	0.195848377769883	1.34270004788815	0.290483969064541	2.03334797824286	1.49016535218634	-0.587779392404551	2.37343458821639	0.880804110719568	2.04431034411538	-0.545069019363903	2.17686820239444	0.564493196288824	1.29696178716507	1.62444615599901	1.32872252877539	1.98663271294834	0.520954805309928	0.874254304348308	-1.31135162234053	1.3796926624414	0.619032399743847	0.489360891177167	0.989559634949331	0.0787139849952018	0.245695930023117	-0.189511313936705	0.38310566448235	1.18966836513308	0.851273674376509	2.45859427214747	0.197896718243511	0.804466499180652	0.973584826480122	1.72479528930699	0.376295736610241	0.347503579057968	-0.877962680317857
SSH2	8.70309633237113	8.24487322931522	8.19421017098607	8.65926064224018	8.73089208750513	7.64757944536042	8.36075096379572	8.69881952593324	8.36075096379572	8.67674251264045	7.75129009949039	8.58676560706201	8.30906293229186	8.34495847004503	8.53847640491017	9.04329608397851	8.98251950370699	8.99479277286687	8.32284788796432	8.55063739902086	8.42712286159863	8.56716661728768	8.71184469425049	8.54271931170997	8.27084247709742	8.58676560706201	8.57103916699328	8.45417541713228	9.18691194821527	7.51238137310785	7.430534099869	8.27084247709742	8.69078126248169	8.10728396662371	8.77028730359996	8.67674251264045	8.19704760710354	8.22196803203104	9.02474927612959	8.78032675320757	8.57103916699328	8.36075096379572	8.59936984708946	8.67674251264045	8.45814786196219	8.68142274373103	9.24191390162752	9.2334969580002	8.21678013776864
POLR2F	7.8684311494584	7.58791284899405	6.4383794054295	7.4511699099774	6.93676399935096	7.75317538675402	8.14996054802314	7.97932597257834	7.34280002067317	7.55215984125719	7.63080175711955	7.62163924696652	7.75317538675402	7.76112616188426	7.92498561036866	7.94672887220272	8.07772697189203	7.58625899678738	7.36674336047671	7.63793658681223	8.08473722297497	7.94041140902766	6.26652325787254	7.71134207857871	7.65512965789138	8.21678013776864	8.08737398479909	7.55944438833975	7.78744830194814	7.8078447600571	7.98360194358134	7.65512965789138	7.73133022794065	7.81001877201312	7.81847946680774	6.99467063367058	7.21492849983475	7.68329598871827	7.77932039785436	7.59674578238683	7.74167224652073	8.16302769126165	8.28638188334559	8.16791678855952	8.25326920854585	8.3196642367223	8.15797550321821	8.2365123399413	7.59127263470862
CEP57	3.73860026834667	3.9599655293388	4.52810388930234	3.64217652057638	3.71214276612142	5.31006068234798	3.92386435491096	4.81146443894688	3.83330795081089	4.04740097252831	3.0195729812615	2.93791298959351	3.24211759500113	4.08070639323843	3.90375864003704	4.6151032592478	3.53978319061529	3.7573952568264	4.90688336758817	3.86147079094548	3.73777028929409	3.72379178559805	4.44179232882697	4.88746191575691	3.39759415702931	3.99347185032123	4.19580472400198	5.18942335184084	4.56486528232372	2.67479678907043	4.05241426706046	3.34135921780438	4.94653623748621	4.12601429807665	4.35006853684183	3.81115251106118	3.74375593034878	3.87863189114328	2.37698083007345	3.93201030615912	4.03695913563231	2.15621612282414	3.50143675430135	2.54295651492739	-0.134272648526392	4.042987483839	2.05766746040253	2.73404153675419	4.52080275721901
PCSK1N	3.68420709470057	6.05375059354917	2.82848947300664	4.48312082903061	4.70398005731304	2.6544079229971	3.29647845055521	4.71195407513208	5.20725246138378	5.19481820130511	3.84257896926456	4.1074402912796	4.03612831038455	2.62869080438601	3.18861086342233	4.00559442080707	3.44012940180551	4.34010962199244	3.56628558162478	3.79718572418674	5.7477006194575	5.77899550255905	3.51582546815525	4.15103187829753	5.29637086953026	4.20825209349923	4.32804778435787	3.8826338909078	2.01704055694383	5.24556015725423	2.88260544986326	4.22107251627626	3.34880825871107	4.57762587616861	5.49793261255397	5.21618163632644	6.33002773767041	4.5966753574382	4.11614535785566	3.70390259023187	3.4280856821429	3.94558199339535	4.30118539505244	5.37514378593505	4.3183197088846	4.89118597131837	2.80973859372231	3.03427785739364	5.28861759062309
CRYGB	1.0016539657477	3.0737780269586	2.96327775794534	2.6655125585033	2.89632233237605	3.15638030805381	2.59560647999286	3.13073784578301	3.28289503725756	1.7403969220492	2.02849093406649	2.1466307085187	2.24738105302325	1.35850269577925	3.05053241801568	3.87157825532979	2.80300158777179	3.0426144313332	2.96826964896967	2.90021745219226	3.0773522270428	2.58723392842156	1.89121309526725	3.77216284961726	2.00149996187834	2.11662445664347	2.40785761847194	3.38847257681927	1.72210168819009	2.34046517394847	1.57327675333014	2.02460845733919	2.94791358961375	3.08098741952811	2.44267496854373	2.68814955215132	3.33198230134288	1.19597245301619	3.22384044980495	2.98460158022806	2.7607613452607	3.83512368119922	1.66486518668772	2.92282223350855	2.4848918003681	1.7162507315289	3.15476664363476	2.81032244765419	1.83731684840406
NOD2	6.82765353738453	6.76380064838524	7.17800271507854	6.43479917080196	6.96729836919104	7.0865966909057	7.12900594497911	6.68900209488795	7.14644792950558	7.20205439216146	7.61976346544736	6.57027279098181	6.96294994284887	6.97276288734253	6.87745214208583	6.65517476158152	7.7898023120809	6.99946315645188	6.88287721872975	7.43485074336545	6.62212685437886	6.80559726201962	5.95163219838015	6.4516758683085	6.89724944301093	6.03325928253525	7.09882094452144	7.39799803937226	7.52441080849814	6.49056291852333	6.5516046566438	6.88587146861258	6.78440488649965	7.73950682397428	6.82028331078534	6.50033790081202	7.03363247440558	6.74186745958108	7.21768649063629	5.35195754180319	6.4439015760249	6.78855550018545	6.71420186391238	6.73388132408519	7.40855589031969	7.06337236227742	6.5187139375593	6.52259009829504	7.04483549333767
PRLHR	0.263773765131172	1.55200168592771	0.365401566337755	0.248592349680692	0.904477773250345	2.18599564599309	-2.04788665745368	2.22705774078781	0.483856161717769	2.65960866265645	2.28533282182966	1.18571429874125	0.207440442413979	0.280848319010966	3.55585177682462	2.17781013740137	1.00876578427093	2.59486214053055	1.54616188911427	0.711006831025367	2.47827884719082	1.25803881795408	-1.24100321063234	0.358712477518244	0.266775454723476	0.280848319010966	0.363984902246846	-0.257173336226922	1.47551750381785	0.312604327554369	0.211249690650737	0.284708655056998	1.827035847961	3.56725132393227	2.19596156957754	0.35121313630991	-0.545069019363903	0.304348537749882	0.313687343153695	0.289560267583403	0.300312927156698	2.42136309285273	0.208287341838355	-0.447224271941101	-0.740037388988242	2.10210200047266	1.01833235465518	2.00333178979555	2.7414018680096
FAM118A	5.49174584005394	3.1578965592381	2.98245044969864	5.77605025281196	2.6809561383513	5.37681766462305	-0.193846296320607	5.88325106397738	2.91979504839669	1.60394248118586	3.46090808171497	-0.20374862964251	2.75692448621908	5.848540255508	1.79545705645351	3.39539252060583	0.597553957672445	5.39251295598133	2.79160022745431	3.7180562804019	2.9009846599307	3.37533335695456	2.77954137217802	5.62519784426974	1.81430361403778	2.82644539817374	1.58468019388718	3.09777733615493	2.18599564599309	1.13441581090444	2.64018248427606	5.05011848125004	2.58723392842156	2.03541081581042	2.78392585670958	0.164982914680983	5.68884207695965	2.37271360915081	2.59796420463124	-0.316786004784737	0.605033793152445	1.18966836513308	2.99258500863548	0.581581897851202	1.61493670961607	5.83282324016051	1.54047200906426	-0.310065995406524	1.41389725224623
ASPHD2	4.95321074759788	5.47650101039773	4.74651679264382	5.47187577760796	5.60335463197975	5.60498512844274	4.85835682027521	5.10421312964194	5.89934600586539	5.94537525185002	7.7015187287749	5.01372237134617	5.04710791620127	5.09694374201771	5.25330790839394	5.19552870885235	5.46349521569838	5.73888295199869	5.18570946801976	5.23047517270632	5.46670535551918	5.24866692146493	3.72864299947506	4.99684431121252	6.331723359375	4.53870407730649	5.16106307314829	5.07612752320796	5.79302530409556	4.87526996674045	4.09897006462736	5.72101198383895	4.9432421572456	5.58517662189721	5.07143708398245	4.41638273112848	5.84326465049699	5.65302994015957	5.6213762851902	3.09694104868037	5.00916624546562	6.26652325787254	5.4933269746391	5.28028026768138	5.34084724851617	5.58441861852932	5.01999321074888	4.71108784610895	4.82361501423474
SLC16A12	1.81094791722487	2.79160022745431	1.84070480069324	2.50413514253074	-0.0447786283818509	-0.0153191390839603	2.82644539817374	2.61316420508058	0.957472379296987	2.81843899552199	1.58758261923294	3.54710312013903	0.811825497978977	2.23687973199666	3.01086524313192	0.0201553745276088	3.46617497095708	2.13942435892144	1.01833235465518	2.81032244765419	1.17564471434182	1.1917978026013	2.11117769540784	0.00102321464374556	0.861979288011542	2.06894289179598	3.18783562758075	-0.011166304669904	2.41831492371596	3.075950685326	3.49593888912737	3.21142030923834	0.600206780868121	0.0293784937994121	2.08284656598659	2.70018952809083	1.14048204133732	0.879079167623227	3.70138507488098	3.46315557019219	0.966642881642787	2.61155267573619	3.32575517393427	3.56299273399245	4.01195988597068	2.92431062011805	3.14966044260479	2.97852637483564	3.33349301957148
GK5	4.52959962542478	4.49734770653461	4.4201938929589	4.8647211137021	5.74836925521616	4.27372354759216	3.53569267541034	4.99604956545985	5.44333971543465	5.2756373015543	4.76928450442953	4.41400019624474	5.19986420195107	4.92148814061248	4.54199600816813	3.59135837456046	3.606908021601	5.68294194560363	3.31770158223076	5.00916624546562	5.88934488055969	5.99186673252778	3.91616526027075	4.17261067597725	4.59001154431325	4.89665648944283	4.01765429584207	5.0363074406872	4.76243956917955	4.49734770653461	4.48127607028844	4.67927401291201	4.90858565361334	3.26893371733926	4.84454129340728	4.78129348643585	5.2245082771059	5.04791053499927	3.93752220947521	4.60799554166019	4.99604956545985	4.57208898997916	5.31228283743642	5.22680634741619	4.62193922830912	4.41638273112848	5.38102600214187	5.26110587802734	4.56413777698793
ART5	1.52759946494768	0.28651361363982	0.556877848532888	0.819323279696109	0.211249690650737	0.310151950348139	0.258142032502969	0.34993056436059	0.343855634151702	0.492928123587255	0.658223482075009	-1.76320265025635	0.136809015718283	2.01386287136493	1.43022433157054	0.347503579057968	1.77961647760011	0.326561354754484	0.241676343893587	0.174067192694741	0.368563870631733	0.50502036578502	-1.72768549962857	0.280848319010966	0.177822653890028	1.76911485612649	1.86980028362794	0.313687343153695	-0.0876085585012913	1.271054539958	0.13445953201299	0.21203209089398	0.197896718243511	0.36977865039044	0.172899731195323	-0.781272576630584	0.190813689236891	0.219582454466514	1.68056936322729	0.217658201946427	1.68441987554382	0.202202735674262	0.123588192322843	0.235850115744668	1.11988028658141	2.01287888714967	1.26923872899927	1.73312821505618	0.0148244574265492
RAB3IP	5.80956082271392	6.35759941551601	6.20066289472468	6.1037502817164	5.88114704698615	5.31679110608758	5.5323448002027	5.31527450853748	5.69218868463028	5.77605025281196	6.23111386754548	5.84637234761087	5.77899550255905	5.7269660405443	5.91535313988448	5.80793281846143	6.20066289472468	6.51412160693409	5.8962203870153	5.85594160065313	5.90841007937493	6.07818195146621	6.05677800856261	6.13885793427955	6.0622393165863	5.40149444825709	5.81663945128944	6.92041427198437	5.89075565750517	5.54761534439901	5.44106920026555	6.62688461686425	5.7477006194575	6.10205984785348	5.66323243898643	6.61260895136375	6.86150265090326	5.91070028851059	5.63344762912323	6.79402061255891	5.6837055017068	5.84710304304848	5.75218674887373	5.6997293923707	5.89696036780678	5.44254957612276	5.53537947179767	5.52046081053961	5.75446015633449
PBOV1	1.46752447751098	1.33576971635653	2.36777727791953	1.3957518389519	2.66406353125966	2.79001341124505	0.277101770584917	2.60168674513888	2.99859271603348	2.84529769090509	1.14283430448247	-0.152047137356211	0.542909598078404	3.09267883873257	-0.482326375296504	2.89632233237605	1.55880311688536	3.50054419881634	3.03764760453528	0.438430155233704	2.80903300526605	2.90021745219226	2.08973844966475	3.21795577375657	0.566499707734792	2.19229284101302	1.0955187452889	1.6432557795919	3.28743515646575	-0.0536730278671415	0.715853208459919	2.06615353583044	2.57563567656902	3.11932081434827	2.11491954977456	0.448952704409167	1.5936736665839	2.01287888714967	0.732746239625616	2.39866789289634	2.06615353583044	0.679918872644375	2.20745447682992	1.30453529513186	-0.0374517767201997	2.04229641573465	1.71263620285639	2.01998289882856	0.742982974656474
ATM	5.31453480238087	6.11524822683693	5.72465931224267	5.46737891284874	5.60860885155038	6.73191803543511	5.09012754626179	6.18459525654951	5.7269660405443	5.36526523152501	4.75939174653219	4.65034931022711	5.66636415786462	5.53755127474713	5.44106920026555	6.1954440444764	5.28861759062309	5.88574264752213	6.16061551115165	5.61475882239875	5.56655981336524	5.56976869288086	5.70731128243378	6.30436656640974	5.2971826538894	5.57540779023136	5.88325106397738	6.30353141119332	5.84773217652575	4.8897902720174	5.60498512844274	5.43714213682489	6.11204853829117	5.2595499941121	5.68963674413619	5.47568449391805	5.31301998907065	5.45177677038893	4.05072511673242	5.12718006449939	5.4269060267154	4.70641553249371	5.91224471118717	4.34844254059386	4.30605732856268	5.87069097579662	4.33672770381162	4.428510172216	5.1587282865683
SLC26A11	5.28786085844842	4.39422667205467	3.9681364964087	4.91693288112663	4.79884950817109	3.20320650156529	4.62839626160665	4.20484485341472	4.26702175076713	4.1902530911619	3.3163014532186	4.33762334644688	4.8166228905226	4.76482820075836	4.23963870770655	3.51969491217361	4.13192714654297	4.11614535785566	3.99166036338227	4.66159182454749	4.14614465738298	4.33849247997747	4.19743031512474	3.58371304541402	5.06365337452991	5.23380904416575	3.57877707920927	3.91452678052871	3.1864339062208	5.03557029573983	4.94570052384447	4.80907908816161	4.28123948687322	3.89956115841997	4.61267282708117	4.29734896485295	3.47624334460563	4.63962682950172	4.47639734187386	4.50732604151094	4.30956518933028	4.71537376264995	4.52080275721901	5.09377131805542	4.74141029921767	4.24860838592877	4.29815479054328	4.26702175076713	4.35524016667679
TTN	2.08780892506371	1.39408275096937	1.43799909809331	1.66606914550924	2.02948814960469	1.28921921469212	2.42846430617001	1.7002364297454	1.43491132788089	1.83395612683733	2.06533670676149	3.201632713757	1.98448927445619	2.35117662309527	2.1669813174518	-0.213037547749938	2.39609377411914	2.55012771720929	1.27683618537408	2.26877209132531	1.66486518668772	2.35280058058237	1.75897668212285	0.113337071871011	2.31200753872378	2.20052842885049	2.18862058897403	2.00983764478713	-0.095842626920072	3.10353303261741	2.59262816197132	2.13677751150107	1.66734298309732	1.42048464527056	1.99155931095805	3.16825405634814	2.10121139222731	2.60168674513888	2.77203032311413	2.60394133468739	2.2528812113479	3.30618621503601	1.98136419389267	3.31203403625938	2.71611452622955	1.90133012868938	2.82256482437599	2.738384556652	1.925020989564
MRPL28	4.23046249875213	3.86147079094548	3.58526491770141	3.88982090641509	3.96316161202922	3.89721703698898	4.86390878985005	4.21933471278829	3.36724166198387	3.82711303442697	4.13108884641867	4.77819731943361	3.67938382268362	4.50824752652772	4.18596332896745	4.56812760712352	4.88215549041028	4.19188302519318	4.41562553439951	3.86058769077112	3.94235903230959	3.81738990950116	3.66753241591047	4.18008630485333	3.83944464017439	4.90452284539011	4.30877620856547	4.09812048647739	4.91990669736894	5.22907035507337	4.29657267811623	4.23575908851721	4.60154037309316	4.43364518564467	3.58603925914943	4.45712124157288	4.25347300853854	4.06598122271532	5.65534182645653	5.15630821527558	4.34433350272422	5.29177773225408	4.51561508638554	4.38132114608744	4.95169583994895	4.36385037538649	5.16407367313548	5.47339580174357	4.39343833178325
SLC39A11	4.95553915299285	5.50702257955767	5.40529368449521	4.76328259552671	5.62956930095048	5.7269660405443	5.30614782581396	5.31301998907065	5.25252944550353	5.17390094191512	5.56976869288086	5.19919216156936	5.38037156030869	5.15157498209593	5.13043411957309	5.31599218159361	5.1924710288631	5.35792175723625	5.00606839283949	4.58922482563609	5.66955220878373	5.54994157317075	5.16557724639271	5.28548715415373	5.19769179367424	4.62441715262868	5.40368649221147	5.77222662674217	5.7054334354462	5.00225715284422	5.20500760191834	5.2245082771059	4.69234519443842	5.51569408504196	5.29637086953026	4.65258747359497	5.45024183861416	5.35561817100213	5.38664743528063	4.49045677515605	4.91161308853676	4.44438860463422	5.35401858228187	5.19769179367424	5.29100336627988	5.26038605234194	4.90688336758817	4.95859726726684	4.98241861450667
TMEM185A	4.67175837328942	4.23732914815262	5.11600354078795	4.43771037763533	4.94570052384447	4.9679406381626	4.85914779023807	4.71366137366955	5.10658868904072	5.38229152357659	5.1184365875174	5.12224276003333	4.92239385658178	4.94250544385548	5.19686754703783	4.44092076676576	5.21313353123597	5.36233319544531	4.27287475429359	4.78855730765386	5.31756977112891	5.48401942285673	5.39046583908809	4.36090894451776	4.34685560602422	4.71685936523705	5.08705851034041	4.4302386525764	4.80127892357699	5.26591516478839	5.05397839649097	4.6332539968268	4.81437519217544	4.84058270017425	4.34093507017245	5.15538894356322	4.75442964376303	4.46756697883155	5.60162781380681	5.04250857333381	4.85067630772081	5.48325436927598	4.83895212027847	5.60093141075629	5.33405061853613	5.11209865945028	5.65302994015957	5.46202560856913	4.53442979851578
MRPS9	5.74909256392359	5.44333971543465	5.52630455534072	5.48470030754525	5.54607677653917	5.74329704600623	5.53679311935182	5.68448724100133	5.31599218159361	5.34805006363752	5.54132312499093	5.8938808464351	5.73342359831109	5.76656091860544	5.47339580174357	5.27206984515649	5.11368748067242	5.03474167111482	5.50253563993032	5.66483625810568	5.80181963100702	5.69793985869424	5.39335842162181	5.8536660656678	5.76998664296042	5.876797998911	5.41017369727437	5.39116128796814	4.68239920316004	5.74173306574915	6.12184987303606	5.92161555264339	4.77896768940176	5.20574200200706	5.54220765752989	5.08240533004203	5.69051040906609	6.0506049005849	5.25649662047231	5.18942335184084	5.69637562832148	5.62751244295879	5.78194759995991	5.79957686238089	5.91621828861292	5.47412959507332	5.2986527779687	5.53986878942356	5.52115394930448
TM2D2	4.69561361869332	5.08482045611482	4.54931837640221	4.94176379240945	4.84304294129664	4.76243956917955	4.30362566165158	4.88442501278788	4.6784066296312	4.89203773148724	4.35091041209891	4.58435472114518	4.57840258501549	4.31419626232736	4.58082514631705	5.034034400224	4.26541492790674	4.47564157738743	5.45984960201576	4.66726369875459	4.68086652636311	4.89203773148724	4.82754717059169	5.37051728441987	4.77002442596769	4.40589985861061	4.73990702193337	4.83970050856493	4.58757173268031	4.46136550789492	4.75442964376303	4.7732709585572	4.64721164214209	5.13284120560321	4.9709596261571	4.35856538106866	4.80432123693641	4.42446031813053	3.8417999686569	3.84022846075028	4.62525194211418	4.0717477054312	4.76011102232064	4.43615099662009	4.22788806100618	4.76850949348612	3.86836623948435	3.99431782716266	4.70719729049232
ATP13A1	6.03569112130462	6.60779435365071	4.54699938725839	6.04602537817591	6.0521064070666	6.84482342105789	6.07894141740419	5.83282324016051	6.11775496915257	6.12184987303606	5.80249490031694	6.31085773330674	5.67782921604899	5.77765098073245	5.60498512844274	5.9837912299625	6.30180343499547	5.9579600783857	6.35678400303383	5.8042423730152	5.86062333966984	5.93301391550229	4.49966277455956	6.16692207853357	6.17349156567175	6.26502278884607	6.44117891597574	5.72937070394227	5.64183126288907	5.96582431866918	5.97978195014308	5.93223795583531	5.54695254153608	6.15117864829471	6.18300462228327	5.20651151242772	6.24210613139784	5.84637234761087	6.41687095423159	5.79223605532897	5.86602302820035	6.30264974635338	6.58228354367144	6.3525078972543	6.1954440444764	6.70744873429062	6.15912102091123	6.09336251617797	5.87069097579662
DCAKD	6.22369125747827	6.75381563732023	7.05169707266475	6.74773981529027	6.17431568309017	5.68884207695965	6.39894660813405	6.14778232796973	6.15191421959532	6.22369125747827	6.25195758798788	5.93301391550229	7.05169707266475	6.4203680590503	6.59608599350304	5.49623765234767	5.93988832170084	6.01175012495659	5.98211020738967	6.62501332978625	6.17431568309017	6.26426780360053	6.67923227396618	5.89859486800404	6.45704224781339	6.66273814719216	6.56860998515405	6.07743300418474	5.37595183193539	6.6258634504308	6.93351252628836	6.60215841988408	5.99595013852956	5.69719232403084	6.41603497651934	6.3621681336277	7.06442949296624	5.99033607330471	5.78579321024816	6.1785215764113	6.25763070886252	5.99263191989654	6.62688461686425	6.68203686693753	6.26745585764039	6.60589034832983	6.01338084959374	5.95475223128218	5.8849042968721
OR2A20P	3.27170823903442	4.42273443547888	1.48266069552575	3.07671382070102	1.83731684840406	4.20068532318802	0.0201553745276088	3.3695180574307	2.69411545654892	3.56216421580908	2.7511675501049	2.80145266912161	2.34606352141122	2.68677659096321	2.92910559860867	4.34174022048745	5.14259195130911	1.97010637201562	3.10430179294622	3.22165438213628	3.09267883873257	3.70546850838616	2.81106575312358	3.26752655124612	2.28628887080883	4.15673468047946	4.38293229045475	3.46939122090782	3.13814985476857	3.72783684933967	3.59685420760144	3.54962313004975	3.42884866355572	4.54621868967465	3.00297073856268	2.94721793715626	3.2515333942252	1.12421890046452	2.55673390634136	4.17176443433997	2.96623390044133	2.99193727071112	4.36957378186869	2.69195243944673	3.50992810284978	4.40259586923808	1.92728240011215	1.44732219219385	3.81185019153699
OR2A9P	3.6316988443437	4.36385037538649	3.31333716496712	3.60774178258667	2.43839995357984	4.36957378186869	1.21643635325816	3.95082733237392	4.32643302212738	4.44016086466071	3.66826502741151	3.67854081973671	3.44845285859972	3.91540132968269	2.72366353178926	3.73533659089896	2.36942335494409	3.14246085828675	3.03427785739364	4.23657755842054	4.3106509085686	4.21411120499233	3.62228107922679	4.89441900091185	3.5795874311352	4.46136550789492	4.25840930495334	4.18262893814241	0.0771791319128601	5.19625934769145	4.03612831038455	3.78614910662142	4.10324018215032	4.73835849634637	4.31585196793425	3.54552836821946	3.74937786548555	2.8006858794473	2.65583013120896	2.82053364926633	3.04846405041208	4.68167848486093	4.5821543763753	4.4715687709248	4.75600592845949	4.00794173329972	3.54386665672981	3.32196391562778	4.25840930495334
ADPRH	4.48642445080673	3.82711303442697	4.5858586923252	4.41215900802371	4.60154037309316	3.27038711197252	4.64215271789534	4.93410060162086	4.23310588201005	4.58922482563609	5.07690413214498	5.25574275306174	4.51480343164263	4.98305973393285	4.74591829022638	3.84346807362142	4.61666079150205	4.60400573690793	3.58831101134778	4.45629798365898	3.99248457079464	4.1818371074173	4.09469042671488	4.32977331841347	4.57685258595188	4.43695554293613	4.15673468047946	4.01933729356792	4.86772073978697	5.09451305815671	4.30196988159343	3.92386435491096	4.08705838182162	4.19580472400198	4.39343833178325	4.54699938725839	4.34174022048745	4.64431247433855	5.43642543333659	4.09043224027624	4.40333757820355	4.80202532819634	4.13427924153725	5.23602010826546	5.09012754626179	3.35250203713529	4.92929908170957	5.11766887200511	3.99431782716266
DGCR2	6.14530035674713	5.97508779646625	5.84108021746046	6.16217391351024	5.28405681387908	5.44638574087168	6.63476058459496	6.14697992134633	6.38843061044285	6.18983831086041	6.20156611207569	6.48212572273347	5.91621828861292	6.50394361759035	5.64719453895885	6.75381563732023	6.60779435365071	6.86992953385556	6.20875263588858	6.12264903190591	6.47953304148804	6.20390903466603	5.83430682605219	6.39894660813405	5.63344762912323	6.36985446632249	5.82979975775129	6.34462427264536	6.97855541782091	6.67341413411644	6.24287550858185	5.78746678953818	6.52259009829504	6.58585888947634	5.91467211469299	6.58492049916681	6.05610312639439	5.71486049018117	7.57324107915364	6.44482714718451	5.91760271763978	6.54378059571646	6.49136873109221	6.57859805968794	6.67728485400623	6.08382197228519	6.72989822607201	6.91408907832251	7.28452678692505
ZEB1	3.5092050649441	2.93058577839491	4.21491400536048	3.26966940135283	3.74375593034878	3.50307480664736	2.41831492371596	3.18783562758075	3.45854638526214	3.57793890461909	2.15621612282414	3.00229174995233	3.03280774026358	2.53520825833484	3.37927832936104	2.5589316671425	2.33533049910703	3.33198230134288	0.720994194015603	3.60047944795815	2.99859271603348	3.50228516066204	4.76694682243304	2.47915899400437	2.72144930118077	2.9009846599307	3.04846405041208	3.53048520324473	3.58757396687767	2.55012771720929	1.95465995431229	2.99942100097398	3.68493962943573	2.81563756379441	3.40446869571002	3.89255433860758	3.56299273399245	3.25226932681375	3.15638030805381	2.81984803900437	3.2289373684295	1.69919096836835	2.26170081240549	-0.303864741955043	0.781247249916425	2.03334797824286	0.379060371239868	2.42382635910238	2.37428325174479
TJP3	4.36875197228211	5.36601614639477	2.26971043625994	4.69397323066502	4.33338776901505	4.46136550789492	3.43264488998852	3.63260069043198	4.22788806100618	4.63962682950172	3.62791284559059	3.4363145216792	4.19895579989056	3.70138507488098	3.96402371614891	4.17093371838395	2.99324665112165	3.63572667657416	4.82430045849151	4.3560398506374	4.29563551995185	4.33157832960299	2.62633423060296	4.14451701282984	4.45792157428043	3.94558199339535	4.42617506046341	2.55742514593191	2.60082283700015	3.70969545642101	3.98824215060061	4.36875197228211	2.7854466823773	4.06175542245647	3.8833363037013	2.39375011250046	3.92959268589315	3.09094192379329	4.04996572601816	3.17194132961344	3.49755819845519	3.58283876316059	4.66883841111796	4.20154838307701	4.04123893776678	3.96245239216985	2.6809561383513	3.4967906029653	3.19625647886537
RBM41	3.41741512539131	4.01531552866193	4.41135983002937	3.86147079094548	4.34771636783489	5.0106813470112	3.30163961307366	3.83773971501326	4.45072994225032	4.83826196274176	4.08156797383756	2.89332030871556	4.41135983002937	4.28695187453703	3.93677486377047	2.86940320766372	2.95948034885727	4.46997387355397	3.03212761581571	4.23732914815262	4.50983977085241	4.81225960508423	4.03514950903445	3.3612867436715	3.97329989686491	3.21277096309123	3.82799364079467	4.03957700086298	4.10324018215032	3.27684838518206	4.00559442080707	3.49755819845519	4.20313097701243	3.28372569726305	3.40688725148465	4.0550167556295	3.9020237274317	4.1014922349691	-0.922265496435361	3.59755239261468	3.94812103601698	3.02168459857292	3.29568875411649	3.03560853731279	2.71377369950324	3.84022846075028	2.86720617717162	3.15714634413376	3.70969545642101
AFF1	3.45702268756797	2.60242107843967	4.07009500818844	3.44552638705991	4.1409709097013	3.57555051059705	3.7805618279037	2.64665325261506	4.00628135303042	4.2526335486395	5.17313805241144	3.42345221558732	3.45489308984545	3.35326160012681	4.39868070556812	3.26821913345425	4.06755920605084	4.50506465286126	3.05187309403715	4.1268248578393	3.85091491595111	3.81115251106118	4.39783255171145	3.16896490279774	3.71294216429349	3.38618302990838	2.52033742572005	3.29933161149135	3.59067284450198	3.62331143629768	3.31556821487796	2.57629585301692	3.68027682841113	3.75422570981634	2.67782829379624	4.86552248933594	4.66159182454749	2.96398456623911	3.03903562540019	3.51903483784465	3.80210779540137	4.48381538779059	2.5185653114705	3.25591415796235	3.35098053785024	3.49755819845519	3.66826502741151	3.68027682841113	3.06708837891315
[truncated: 8,230 more rows]
[truncated: 86 more columns]
