# Supplementary material for: Identification of mitophagy-related key genes and their correlation with immune cell infiltration in acute myocardial infarction via bioinformatics analysis
Source: Front Cardiovasc Med. 2025 Jan 13;11:1501608. doi: 10.3389/fcvm.2024.1501608 (PMC11770045; doi:10.3389/fcvm.2024.1501608)
Supplement: Supplementary file 2 [file Datasheet1.zip › supplementary material/MRGs.xlsx]

## Sheet: Sheet1
Gene Symbol
PRKN
PINK1
MAP1LC3B
VDAC1
FUNDC1
MFN2
SQSTM1
MAP1LC3A
ULK1
UBC
PHB2
ATG13
TOMM20
VPS13C
AMBRA1
PGAM5
MFN1
UBA52
IRGM
USP30
CLEC16A
DNM1L
UBB
TOMM40
RPS27A
ATG5
TOMM70
SLC25A4
TOMM7
OPTN
HUWE1
RIMOC1
SLC25A5
ATG4B
ATG7
TOMM22
CSNK2A1
FBXO7
RNF41
BNIP3L
TIGAR
PHB1
CSNK2A2
ABCE1
BECN1
VPS13D
GABARAPL2
BNIP3
ATG4D
TAFAZZIN
FIS1
LRBA
USP15
RAB7A
RHOT1
CSNK2B
CERS1
TP53
FKBP8
ATG12
ARFIP2
TRIM27
VDAC2
GABARAP
CALCOCO2
SPATA33
ATG9A
CHUK
MAP1LC3B2
OPA1
CNOT4
TBK1
MUL1
PELO
MTX1
CISD1
SRC
MTERF3
TOMM5
TOMM6
VCP
PRKAA1
LRRK2
ATAD3A
MTARC2
SIRT1
BCL2L13
PTRH2
ATG4A
SNCA
HDAC6
MAP2K1
SAMM50
MAP2K2
WDR26
MON1A
UBE2L3
MDH1
HSPA8
IMMT
HTRA2
VDAC3
BCL2L1
NBR1
OGT
STK4
NLRP3
MAPK14
ATG14
LRPPRC
BCAS3
PHAF1
FANCC
MFF
GBA1
TUFM
NOD2
TDRKH
MAP1LC3C
PDK1
USP8
ATP1B1
CHCHD3
WIPI1
CANX
HK2
PI4KB
TRAP1
SESN2
SPATA18
MTX2
ATG4C
BAG5
HSP90AA1
PTEN
CDC37
UBXN6
MRPS2
HIF1A
GABARAPL1
HSP90AB1
PIP4K2C
NIPSNAP1
ABCD3
PEX13
KRT15
PI4K2A
STOM
TBC1D5
STX10
MAPK1
ALB
HSPD1
MARCHF5
BCL2
UQCRC2
EEF1A1
RPL12
MIEF1
RPS3
UQCRC1
WIPI2
TBC1D15
PARL
ATP6V1A
RPL18
PLSCR1
LDHA
FASN
YWHAZ
MTPAP
GLS
CTPS1
PAICS
VPS35
RPS5
PGK2
CYP51A1
STT3B
GDI2
SNX2
ATAD3B
ALDH2
NFE2L2
MAVS
ATG16L1
LMAN1
TUBB
SDHA
HSPA9
TSG101
FOXO3
NIPSNAP2
EIF2S1
NUP93
ACIN1
CRNKL1
AKT1
EIF2B1
STOML2
TSPO
MTOR
BAG6
RB1CC1
RETREG1
TFRC
RNF31
PFKP
CHAF1B
FXR2
FBXW7
PARP1
CLINT1
SRSF4
MAPK9
TSC2
IDH2
HK1
UBE2N
NDUFV1
VAPA
UBXN1
ATM
TIMM44
SUCLA2
MRPL37
LONP1
PRPF8
OCIAD1
SIAH3
MAP2K7
NAA10
NAA16
VIM
ANXA5
DSP
MIF
STEAP3
FADS2
SLC25A24
TOM1
MON2
PRKCD
HSPA1A
HNRNPM
NAXE
FBXL4
SCAMP3
SEC22B
ARMCX3
APP
PRKAA2
BLOC1S1
PKM
TUBB4B
HNRNPU
HNRNPH1
TUBB6
GPD2
HSPA1L
CCZ1B
GAPDH
MYH9
HSP90B1
FUS
CCT3
RPL7
NPLOC4
ARIH1
TIMM23
HSPB1
MAP2K3
EMC1
ACTB
YWHAE
RPL11
MCM7
CFL1
SPTBN1
EPRS1
RPL21
TRIM25
HNRNPD
PLEC
RPL8
RPS15A
CCT4
RPLP0
RPS2
TUBA1C
RPS3A
PDIA6
RPS18
MAPK8
ROCK2
EIF2AK2
PRKDC
UBA1
EEF2
IMPDH2
TUBB4A
GANAB
TARDBP
TRAF6
EIF4A1
RUVBL1
RAN
EIF4A3
PFAS
CCT7
RPL4
CSE1L
DAP3
RPL9
RPS9
EEF1G
MTCH2
RAB1B
SF3A1
ESYT1
RMDN3
GDAP1
PHGDH
JUP
TUBG1
XPO1
ENO1
SHMT2
BCKDK
EIF4A2
NUP155
RPL15
HS2ST1
SEC23A
SMARCAD1
DDX39B
C9orf72
ABCB10
CORO1C
RPL28
ACTBL2
CAT
UCHL1
MAP3K7
GLUD1
PCNA
AHCY
ALDOA
NAMPT
OAT
PGM1
PRKCI
ACLY
FDPS
UMPS
WARS1
ACSL4
ALDH18A1
FEN1
IDH3A
YWHAH
COASY
PYCR1
UGDH
ATP5F1B
GDI1
IDH3B
ILK
SARS1
TUBB2B
UBE2D3
ACSF3
ADSS2
EIF3F
ERLIN2
SERPINB6
SRP54
DARS2
EPB41L3
GMPPA
LAP3
GFPT2
NCAPD2
RFC3
CAND1
CDK11A
SEC24A
MRI1
RPL18A
ACTR1A
ILF2
SF3A2
MRPS30
UTP18
MCL1
BLMH
ARIH2
NR4A1
PPP3CA
GNAS
PTPN1
GSK3A
PGK1
STIM1
GPHN
GOT2
LBR
PDHA1
SGPL1
TMPO
ALDH3A2
CTNND1
FBXW11
ATP6AP1
CKB
CNP
CORO1A
FIG4
GBF1
NPEPPS
PIGK
SLC33A1
PIGT
AAAS
RRAGC
UVRAG
ACBD3
KDELR1
OSBPL9
SNX1
VPS45
DCTN4
FAF2
PREB
U2AF2
ZC3HAV1
CCDC47
CDK5RAP3
ESYT2
OSBPL11
SRPRA
TBC1D22A
WDR41
SEH1L
SNX30
ZFYVE16
BET1
NFKB1
TMEM43
RRM1
ACTR2
ATP6V0D1
TRIP13
HTT
NDUFA10
FAM20B
SIRT3
TFEB
MAPK15
TMEM11
SLC25A13
MST1
AGK
TGFB1
HDHD5
MYLK
MYH11
PRKD2
SMURF1
AKR1E2
LMCD1
MAP1A
AIFM1
ACO2
PIK3C3
ATG2B
RIPK1
TFE3
ATP6V1G1
ANXA1
FH
AARS1
YARS1
SEC61A1
APEH
CPVL
ACAD11
TCHP
PARK7
TXN
RHOA
NME4
STARD7
USP36
HNRNPA2B1
PMPCB
RHOT2
ALDH7A1
CAV1
RAD23B
SHC1
CKAP4
STX17
RMC1
AMFR
PLOD2
NADSYN1
RFWD3
ACTRT1
KIAA0232
C1QBP
UBE2G2
USP33
RNF121
ANXA2
BIRC2
TRAF2
CLPB
IRF3
PMPCA
SPTBN2
VPS29
LMO7
DCD
VWA8
CDKN2A
CREB1
PPIB
MAPK3
PRDX1
NME1
USP14
ACAA2
HNRNPDL
HSPA4
RAB10
DNAJC3
DPYSL5
EDC3
IDH3G
PSMB2
EDC4
MON1B
EPHA2
ITCH
SLC12A6
EPS15
SLC12A4
ANO6
AKAP1
SAR1A
CHMP2A
LPCAT3
ARL6IP5
KHNYN
TBC1D17
PPARGC1A
TAX1BP1
CAPN1
SPTAN1
ADH5
DSG2
VCAM1
B3GAT3
CDC34
VAPB
FBL
RPS26
FAF1
SENP3
CHMP5
LYAR
SEC61B
GLT8D1
PNO1
CYP20A1
FADS3
SEC62
MTARC1
HPF1
TCP1
SAR1B
SH3GLB1
REEP5
SNX3
YKT6
ATG2A
SPG21
EMC4
CD55
DHFR
ABAT
NDUFS7
EMD
RTN4
BLVRA
DPM1
PGAM1
DCXR
MACROH2A1
NDUFA9
PPM1G
RAP1B
EARS2
MRPS16
NDUFAF4
PIP4K2B
RPL35A
VPS37A
ARPC4
MRPL44
RPL13A
DHX29
L2HGDH
NME6
PLEKHA1
NUP205
PTPMT1
TRAPPC12
ARL8B
DERA
MRPL4
POLR2H
RPL38
SHPK
UBAP2L
ANKRD13A
MRPS34
RPS27L
WDR6
MAGOHB
LRRC59
ARMCX2
CFAP20
PSMG3
TNFAIP8L1
DHX38
SCRN1
PRKACA
SMAD2
KEAP1
SLC12A2
ATP7B
GFAP
GLUL
SREBF1
SIRT2
PCK2
WWOX
BCAT2
ITPR2
NDUFS1
PIK3R4
PRKD3
TUBA8
HLA-C
MADD
SEC63
SOAT1
APBB1
CALU
DIAPH2
DISC1
RPTOR
CISD2
GOPC
PPFIBP1
TRIP11
RALGAPA1
RTN3
VAMP7
VPS41
FYCO1
MBOAT7
SEC24B
TOR1AIP1
VPS26A
AKAP11
COG6
UBE2Z
RRAGA
SNX17
SRPRB
VIPAS39
ZDHHC13
ACTR10
GOLGA4
GOLGA5
MEGF8
ATP5IF1
AUP1
CLUH
FNIP2
GCC1
GOLGB1
HS1BP3
LRCH4
RABGAP1
SEC16A
ST7
VPS26B
BLTP3A
FKBP15
NDC1
WASHC4
DEF8
EXD2
SNAP47
SNX4
VPS26C
SREBF2
FLOT2
NFKB2
HMGB1
APAF1
CPT1A
ARPC2
SLC3A2
CYB5R1
ARF4
PSMD8
TMX3
EIF3C
TEX10
SPCS2
MYO6
DBN1
NKAP
FTMT
NEFM
CCT2
PAK2
GRN
TALDO1
IGF2R
EWSR1
SAE1
AARS2
TAB1
THOP1
PITRM1
PUM2
RCN1
NIBAN2
VPS16
KPNA5
CWC22
NEPRO
FASTKD5
CA2
HDGF
SCD
POR
DGKE
POLR3A
KIF1A
U2AF1
VAC14
YME1L1
ACTL6A
PIGS
CDKAL1
GORASP2
SYNE2
DDX54
SUN1
MIOS
OSBPL8
DHX57
TOR1AIP2
SIAH1
NRF1
RCAN1
SDCBP
MT-ND6
ZFYVE1
PRDX6
TRNT1
BCS1L
MYO1B
ATP4A
RAB11FIP5
SCFD1
STX12
KRAS
WDR46
HDAC3
HRAS
PNP
PIN1
FMR1
IBA57
LANCL1
USP35
ATAD3C
ATP5F1A
GLB1
BAX
IGF1
TRIM5
LMNA
SLC25A3
XIAP
PDK2
HSPA5
DDX5
HNRNPK
RPS6
MATR3
RPS16
DDX17
HNRNPA3
RDH13
OSBPL5
CALR
DDX3X
HNRNPA1
LMNB1
XRCC6
PSMD4
RPN1
SFPQ
DHX9
PSMC1
RPL13
HNRNPR
PABPC1
PSMD3
RPS14
SNRNP200
HNRNPC
HNRNPF
IGF2BP1
RPL22
PSMD1
PTCD3
SYNCRIP
RPS8
SLC25A12
LIG3
STK38
MRPS7
IGKC
CAD
MCM2
PPP2R1A
ACTN4
RPSA
CLTC
HSD17B10
MCM5
SLC25A1
DYNC1H1
MTHFD1
NCL
RACK1
RBBP4
RUVBL2
BAG3
PSMD2
RPL10
RPS20
HDLBP
BAG2
DNAJA1
RPL7A
CCT6A
HNRNPH2
RBM14
RPL14
RPL6
RBM39
RPL17
RPS25
HSPA6
UBE2D2
TUG1
BAK1
SCO2
HCCS
ATP2A2
IRAK1
P4HB
ACACA
GPI
MRE11
RPL5
SMC1A
YWHAG
ASNS
FLNB
HADHA
LDHB
MCM4
AFG3L2
ATIC
GARS1
HADHB
HYOU1
KARS1
MCM3
PRMT5
PSAT1
RANBP2
CCT5
CHD4
DDX6
FKBP4
GMPS
LARS1
NONO
SF3B1
STIP1
TRIM28
AGPS
CTTN
EIF3A
FARSB
FLNC
FXR1
GART
IARS1
IGF2BP2
MCCC2
RARS1
EFTUD2
IQGAP1
LMNB2
MCM6
NDUFS2
PDCD6IP
SRSF1
TLN1
VARS1
ARCN1
DIS3
DYNC1I2
IGF2BP3
KHDRBS1
MTA2
PABPC4
PRPF6
PSMC5
RBBP7
RBMX
RPN2
SF3B2
SSB
ACSL3
CCT8
DHX15
ELAVL1
GSPT1
HNRNPL
IARS2
MOV10
PA2G4
PRPF4B
RNPEP
RPL19
SEPTIN9
SND1
SRP72
YBX1
DNAJC7
EIF3L
EIF5B
MAGED2
RPL24
RPL27A
RPL29
UFSP2
DDX21
ILF3
NOP2
SFXN1
SRP68
DDX47
EIF3B
FUBP3
PGS1
PRPF19
ST13
WRNIP1
MRPS27
RBM25
SRRM2
ZNF326
U2SURP
UFL1
HSDL2
ZC3H15
EPPK1
FLT3
CYC1
GAK
LGALS1
MRPL3
BBC3
DNAJA3
ERAL1
PRCC
MCU
HGH1
RPS6KA3
PRKACB
PRMT1
EIF4G1
PAFAH1B1
RFC1
TUBB2A
CDC20
ACTC1
HGS
KPNB1
NOP56
PSMC3
SHMT1
TUBA1B
PRPF31
PSMD14
SAMHD1
TECR
FARSA
GNL3
LGALS3BP
PCBP1
PSMC4
PSMD12
PUF60
RPL10A
RPS12
SMARCD1
CTNNBL1
PCBP2
PSMD13
WDR77
MYBBP1A
NAT10
PSMC6
PSMD11
PSMD6
RAB35
RPS11
ABCF2
DNAJA2
HNRNPAB
NOP58
BRIX1
GNL2
PDE12
WDR18
XRN1
ABCF3
RIGI
WFS1
WDR45
BST2
GOSR1
BAG4
MT-ND5
RACGAP1
MSRB2
CHEK2
PTPN11
STAT3
IDH1
SMAD3
DNMT1
EP300
HDAC2
CBL
PRKAR1A
RELA
G6PD
GSTP1
HDAC1
RPS6KA1
ACAT1
ACTN1
ASS1
CAMK2D
DLD
DNM2
GYS1
PFKM
PMS2
STXBP1
TOP1
TUBA1A
ATP6V1B2
CDK1
CDK8
CUL3
GALK1
HPRT1
KIF11
PGD
PKN1
PLCG1
RPA1
SLC2A3
SORD
USP9X
YES1
ADSL
ALDH5A1
APRT
BUB3
CAPN2
CARM1
CSK
CTBP1
F13A1
FECH
GNA11
GNAI2
MAP4K4
MAPKAPK2
PC
PDP1
PRKAG1
PRPS1
SERPINH1
SLC16A1
SPTLC2
TPT1
YWHAB
ACADVL
ACOX1
ALG1
AP2M1
AP3B1
APOB
ARHGEF1
ARHGEF2
CDC73
DDB1
DDB2
DDOST
DKC1
DLST
DPYSL2
EIF2S3
GCDH
GFPT1
GOT1
GRHPR
HLA-A
KDM3B
LTA4H
MAT2A
NDRG1
NEDD4L
NT5C2
OXCT1
P4HA2
PKN2
POLD1
PRKAR2A
PYGL
SPTLC1
SRPK1
STT3A
TBL1XR1
ACAD9
ACADSB
BSG
DTYMK
EPHX1
GCLC
KIF5B
KPNA2
MARS1
NAE1
NFS1
NSDHL
NSF
NUP98
PFKL
POFUT1
PPP2R2A
PPP5C
PTGES3
SARS2
TJP2
TLK2
TPP1
ABCB7
AGO2
AHSG
ANLN
BCKDHA
CBR1
COPB2
CS
CUL2
CUL4A
DDX1
ELP1
ETFB
FDXR
FNTB
FSCN1
GFM1
GNA13
HARS2
HMBS
IVD
LARS2
MYO9B
NARS1
NUP214
OCRL
PAPSS2
PDIA3
PDK3
PICALM
POLR1C
POLR3B
PPOX
PRPF3
RFC2
SEC24C
SKP2
SMS
TPP2
UBA2
VTN
XRCC5
YARS2
ADD3
AHCYL1
AIMP2
ALDH1B1
AP1B1
ARHGAP1
ATXN10
CARS1
CDC27
CNDP2
COQ6
CTBP2
CUL4B
CUL5
DARS1
DPP9
EED
ETF1
FLII
GATAD2B
GNB2
KMT2C
METAP1
NARS2
NSUN2
P4HA1
PALLD
PAPSS1
PGM3
PLAA
POLR2B
PPAT
PPP2R5C
PREP
PRIM1
PRPF4
PTBP1
PUS1
PYGB
SEC23B
SEC31A
SELENBP1
SLC25A10
SMARCD2
STK26
TARS1
TARS2
TBC1D4
TFG
TRIM21
UGP2
ABHD12
ACTR3
ALDH9A1
AP1G1
AP3D1
CAP1
CLIC1
CLP1
COPA
CRTAP
DHX30
DOCK7
DPP3
DRG1
ELAC2
ERO1A
FAR1
FLOT1
GMDS
HAT1
HSPH1
JMJD6
MAGT1
NUP85
NXN
PGM2
POLA2
POLD2
PPM1F
PRDX4
PRIM2
PRMT3
RANGAP1
RPL3
RPS17
SMARCA5
TRMT1
TSEN2
XRN2
ABCF1
AFG2A
AHSA1
ANAPC7
AP2A1
ATP6V1H
CAPZB
CARS2
CIAO1
COPB1
COPG1
DEK
DPYSL3
EHD1
EIF2B3
EIF2B5
EIF2S2
EIF4G2
ELP3
EXOC4
GAPVD1
HBS1L
HMGCS1
KIF3A
KPNA4
NAA15
NUP88
OLA1
OSBP
OXSR1
PHF6
RAD9A
RECQL
RPL34
RPS23
SCYL1
SERPINB1
SLC25A22
SNX9
SRSF6
SSRP1
SWAP70
TBCE
THOC2
TNPO1
TRA2B
UPF1
WDR1
ADPGK
AP1M1
ATP5PB
CDC5L
COPZ1
CPNE1
CSDE1
DDX18
DDX23
DDX39A
DDX46
DNPEP
DRG2
EIF3E
EIF3G
EIF3I
EPS8L2
FERMT2
GTPBP1
HSD17B12
HSPA13
KIF3B
LLGL1
LUC7L3
NCKAP1
OAS3
ORC5
PDLIM5
PLRG1
RBBP5
RFC5
SACM1L
SCRIB
SF1
SNRNP70
STRAP
TBL2
TES
TSR1
UBA3
UPF2
BZW2
CAPN11
CPNE3
EIF3D
HBD
KPNA6
LDB1
MMS19
MRPS9
NUP54
PCYOX1
PES1
PPP1R7
SMU1
SNX27
SRRT
TBC1D24
TRIP6
TRMT5
TUBGCP3
UBR4
ACOT9
ANKFY1
AP3M1
BYSL
CCAR1
CLPTM1L
CPSF2
CPSF6
CSTF1
CSTF3
DAZAP1
DCAF8
DTL
DYNC1LI1
EHD4
EXOSC10
FAM120A
FBXO3
G3BP2
GTF3C4
ILVBL
IPO5
KYAT3
LONP2
MAEA
MKRN2
MTMR9
NADK2
NAP1L1
NARF
NCLN
PAF1
PANK4
PARD6B
PPME1
RCC2
RNH1
RPL36
RPS4X
RSL1D1
RTCB
SEPTIN2
SEPTIN7
SEPTIN8
SLC25A25
SNTB2
STRN4
THUMPD1
TRIM26
TRMT10C
TRMU
UCKL1
WDHD1
AAMP
BABAM2
BZW1
CMAS
CRLF3
DBR1
DDX56
EIPR1
EPB41L5
FTSJ3
GPS1
GTF3C1
GTF3C5
HNRNPUL1
HP1BP3
HSPA4L
LUC7L2
MBNL2
NKRF
NLE1
NMD3
PPFIA1
PPIL4
RAB21
RBM12
RBM22
RPL32
RTF1
SEPTIN11
SNRNP40
SNX6
STAM2
SUDS3
TAF5
THUMPD3
TM9SF3
TTLL12
UBLCP1
USP39
WDR12
YTHDC1
YTHDC2
AKAP8L
ALDH16A1
APMAP
BCCIP
CNN3
CORO1B
CORO7
DDX27
DDX52
GNL1
GPSM1
GRWD1
HACD3
LRRC40
MCMBP
MRPS5
NELFB
NT5DC2
PPWD1
PRPSAP1
PSPC1
PWP1
RIC8A
RO60
TRAFD1
TUBAL3
USP47
ZNF277
ARMT1
DDI2
DDX19A
DDX49
DHRS7B
EML2
FAM98B
FBXO22
HAUS4
LANCL2
PATL1
PPP2R2D
SEPTIN10
SLFN11
TTC38
WDFY1
WDR70
ASMTL
FBXL18
GHDC
METTL17
MT-CO2
NUDCD1
NUDT19
PRPF38B
TBRG4
TMEM33
UAP1L1
ZNF622
PM20D2
ZC3H18
ZNF512
FAM98A
IGHG2
LRCH2
LRRC47
QARS1
RCC1L
PHB
